# Supplementary material for: Autocorrelation analysis of a phenotypic screen reveals hidden drug activity
Source: Sci Rep. 2024 May 2;14:10046. doi: 10.1038/s41598-024-60654-x (PMC11066105; doi:10.1038/s41598-024-60654-x)
Supplement: Supplementary file 1 — Supplementary Table S1. [file 41598_2024_60654_MOESM1_ESM.xlsx]

## Sheet: WPMY1
model_id	slope	minus_log10_pvalue	FDR rank	adjust p minuslog10 pvalue
WPMY-1---Sir2-like deacetylase family inhibitor---AK 7	NA	NA
WPMY-1---Janus kinase family inhibitor---AZD 1480	NA	NA
WPMY-1---Gamma secretase inhibitor---begacestat	NA	NA
WPMY-1---Glucocorticoid receptor agonist---difluprednate	NA	NA
WPMY-1---p53 activator|MDM2 inhibitor|Ubiquitin E3 ligase inhibitor---HLI 373	NA	NA
WPMY-1---Aurora kinase inhibitor---MK-5108	NA	NA
WPMY-1---PDGFR family inhibitor|FGFR family inhibitor|VEGFR family inhibitor|Brutons Tyrosine Kinase/Tec family inhibitor|Src family inhibitor|Non-selective Tyrosine kinase inhibitor---pazopanib	NA	NA
WPMY-1---NFkB pathway inhibitor---Ro 106-9920	NA	NA
WPMY-1---HDAC inhibitor---Sodium 4-Phenylbutyrate	NA	NA
WPMY-1---Histamine receptor antagonist---epinastine	-138.561	6.36862	1	3.32644
WPMY-1---Phosphodiesterase inhibitor---Irsogladine maleate	-155.083	6.34623	2	3.60508
WPMY-1---nAChR antagonist---Benzoquinonium dibromide	-149.163	6.32966	3	3.76459
WPMY-1---Nrf2 activator---Oltipraz	-188.016	6.2335	4	3.79338
WPMY-1---PI3K inhibitor---idelalisib	-104.491	6.19657	5	3.85336
WPMY-1---Phosphodiesterase inhibitor---Cilostamide	-173.842	5.86661	6	3.60258
WPMY-1---Microtubule inhibitor---D-64131	-90.4734	5.76788	7	3.57079
WPMY-1---NA---(+)-Usnic acid	-211.949	5.39959	8	3.2605
WPMY-1---NA---Quinine dihydrochloride	-166.442	5.32946	9	3.24152
WPMY-1---Carbonic anhydrase inhibitor---methazolamide	-77.6533	5.26016	10	3.21798
WPMY-1---ATR inhibitor|mTOR inhibitor---AZ 20	-75.8147	5.21663	11	3.21584
WPMY-1---Angiotensin converting enzyme inhibitor---benazepril	164.554	5.2054	12	3.2424
WPMY-1---NA---Desoxypeganine Hydrochloride	-105.935	5.14768	13	3.21944
WPMY-1---NFkB pathway inhibitor|IkB kinase inhibitor---BMS 345541	-110.739	5.07313	14	3.17707
WPMY-1---Alpha-adrenergic receptor agonist---tetrahydrozoline	-108.566	5.06987	15	3.20378
WPMY-1---Monoamine transporter (SLC6A2-4) inhibitor---duloxetine	199.86	5.01251	16	3.17445
WPMY-1---Anti-fungal agent|Cytochrome P450 substrate---voriconazole	-140.966	4.98058	17	3.16885
WPMY-1---Bromodomain inhibitor---PF CBP1	162.236	4.9609	18	3.17399
WPMY-1---Focal Adhesion Kinase inhibitor---Y 11	-81.2212	4.68665	19	2.92322
WPMY-1---Phospholipase inhibitor---VU 0155069	173.84	4.57945	20	2.8383
WPMY-1---Androgen receptor agonist---testosterone	-137.839	4.55031	21	2.83035
WPMY-1---Checkpoint kinase inhibitor---AZD 7762 hydrochloride	158.207	4.51161	22	2.81186
WPMY-1---Angiotensin converting enzyme inhibitor---perindopril	157.795	4.42041	23	2.73996
WPMY-1---CDK inhibitor---Senexin A	-122.08	4.41965	24	2.75768
WPMY-1---Estrogen receptor agonist---diethylstilbestrol	150.005	4.32896	25	2.68472
WPMY-1---PI3K inhibitor---A66	216.734	4.28867	26	2.66146
WPMY-1---Opioid receptor agonist---fentanyl	159.365	4.2575	27	2.64668
WPMY-1---Brutons Tyrosine Kinase/Tec family inhibitor---(-)-Terreic acid	-114.382	4.23508	28	2.64005
WPMY-1---Janus kinase family inhibitor---CP 690550 citrate	153.691	4.19195	29	2.61217
WPMY-1---DNA alkylating_agent|DNA synthesis inhibitor---mitomycin	-128.705	4.12616	30	2.5611
WPMY-1---c-Jun kinase inhibitor---TCS JNK 6o	159.923	4.08444	31	2.53362
WPMY-1---FGFR family inhibitor|VEGFR family inhibitor---brivanib-alaninate	-107.771	4.03183	32	2.49479
WPMY-1---NA---Cimifugin	-87.2203	3.81042	33	2.28676
WPMY-1---CDK inhibitor---BMS 265246	-104.392	3.77354	34	2.26284
WPMY-1---Tankyrase inhibitor|Poly(ADP-ribose) Polymerase inhibitor---NVP-TNKS656	195.707	3.76513	35	2.26701
WPMY-1---Checkpoint kinase inhibitor---LY2603618	-138.308	3.75658	36	2.2707
WPMY-1---Electroneutral cation-Cl cotransporter (SLC12) inhibitor|Carbonic anhydrase inhibitor---chlorthalidone	-81.7251	3.74873	37	2.27475
WPMY-1---NFkB pathway inhibitor---ML 130	-157.143	3.66146	38	2.19906
WPMY-1---HDAC inhibitor---SAHA	103.401	3.62873	39	2.17761
WPMY-1---DNA alkylating_agent---thiotepa	182.137	3.61895	40	2.17883
WPMY-1---Pim1/2 inhibitor---TCS PIM-1 4a	185.52	3.61557	41	2.18617
WPMY-1---HMG-CoA reductase inhibitor---atorvastatin	-67.154	3.61041	42	2.19148
WPMY-1---Polo-like kinase inhibitor---GW 843682X	-56.6768	3.57362	43	2.1649
WPMY-1---NA---Metanephrine hydrochloride DL	-129.135	3.55779	44	2.15906
WPMY-1---HGF receptor family inhibitor|Microtubule inhibitor---tivantinib	-132.203	3.53632	45	2.14735
WPMY-1---Src family inhibitor---A 419259 trihydrochloride	145.681	3.52851	46	2.14909
WPMY-1---Retinoic acid receptor agonist---Adapalene	-96.2157	3.52782	47	2.15774
WPMY-1---DYRK inhibitor---TC-S 7004	-68.39	3.46613	48	2.10519
WPMY-1---Androgen receptor antagonist---nilutamide	84.9782	3.45889	49	2.10691
WPMY-1---Intracellular Calcium activator|Peroxisome proliferator-activated receptor activator---NPC 15199	172.675	3.42288	50	2.07967
WPMY-1---Brutons Tyrosine Kinase/Tec family inhibitor---PF 06465469	136.113	3.38953	51	2.05492
WPMY-1---Retinoic acid receptor agonist---tretinoin	49.9668	3.37564	52	2.04947
WPMY-1---NA---Phloridzin	90.4079	3.3755	53	2.0576
WPMY-1---Sir2-like deacetylase family inhibitor---SirReal 2	-144.508	3.35543	54	2.04565
WPMY-1---Opioid receptor agonist---methadone	147.529	3.27916	55	1.97734
WPMY-1---NA---Ginkgolide A	-104.91	3.25873	56	1.96474
WPMY-1---Poly(ADP-ribose) Polymerase inhibitor---3-Aminobenzamide	-146.702	3.23528	57	1.94897
WPMY-1---Ionotropic GABA-A receptor positive_allosteric_modulator---desflurane	-94.1205	3.22984	58	1.95109
WPMY-1---Peroxisome proliferator-activated receptor activator---GW 1929 hydrochloride	-163.735	3.22853	59	1.9572
WPMY-1---Serotonin receptor antagonist|Alpha-adrenergic receptor antagonist---Mirtazapine	-275.008	3.21339	60	1.94936
WPMY-1---Bromodomain inhibitor---PFI 1	-88.9779	3.16864	61	1.91178
WPMY-1---Ionotropic GABA-A receptor positive_allosteric_modulator---methohexital	-134.636	3.03035	62	1.78056
WPMY-1---ATP-sensitive potassium channel blocker---glipizide	-116.385	2.98696	63	1.74411
WPMY-1---Farnesyl pyrophosphate synthase inhibitor---pamidronate	-29.7989	2.94933	64	1.71333
WPMY-1---mTOR inhibitor|PI3K inhibitor---Torin 2	99.5329	2.92233	65	1.69306
WPMY-1---Non-selective kinase inhibitor---H-9 dihydrochloride	93.8379	2.90632	66	1.68368
WPMY-1---HMG-CoA reductase inhibitor---cerivastatin	116.189	2.8721	67	1.656
WPMY-1---ATP-sensitive potassium channel blocker---glyburide	-99.6278	2.85368	68	1.644
WPMY-1---Cyclooxygenase inhibitor---aspirin	-86.7893	2.85313	69	1.6498
WPMY-1---MEK inhibitor---selumetinib	-136.026	2.80592	70	1.60884
WPMY-1---Nrf2 activator---RA 839	-238.045	2.78435	71	1.59343
WPMY-1---Kinesin inhibitor---Ispinesib	-93.9242	2.77019	72	1.58534
WPMY-1---Histamine receptor antagonist---mepyramine	62.9298	2.73785	73	1.55899
WPMY-1---Trk receptor inhibitor---AG 879	-61.2984	2.72006	74	1.54711
WPMY-1---Nucleoside analog|DNA synthesis inhibitor---clofarabine	-49.1882	2.71334	75	1.54622
WPMY-1---Voltage-gated calcium channel blocker---paramethadione	-14.3648	2.69707	76	1.5357
WPMY-1---Voltage-gated sodium channel blocker---disopyramide	-58.1747	2.69156	77	1.53587
WPMY-1---Bromodomain inhibitor---ISOX DUAL	105.204	2.68752	78	1.53743
WPMY-1---NA---Digoxigenin	-48.8834	2.68018	79	1.53563
WPMY-1---Cyclooxygenase inhibitor|Leukotriene synthesis inhibitor|Peroxisome proliferator-activated receptor activator---mesalazine	-37.8887	2.67394	80	1.53485
WPMY-1---Microtubule stabilizer---paclitaxel	65.2197	2.6508	81	1.51711
WPMY-1---MEK inhibitor---SL 327	-132.086	2.63238	82	1.50402
WPMY-1---HDAC inhibitor---FK 228	-56.6515	2.62893	83	1.50583
WPMY-1---Akt inhibitor|PKA inhibitor|CDK inhibitor|Glycogen synthase kinase 3 inhibitor|ERK1/2 inhibitor---A-674563	72.8277	2.62203	84	1.50413
WPMY-1---Heat shock protein inhibitor---ganetespib	-56.3452	2.58696	85	1.4742
WPMY-1---Topoisomerase inhibitor---teniposide	-114.37	2.57325	86	1.46557
WPMY-1---Polo-like kinase modulator---HMN-214	126.16	2.49691	87	1.39425
WPMY-1---PI3K inhibitor|mTOR inhibitor---PF 04691502	-79.1986	2.49341	88	1.39571
WPMY-1---mAChR antagonist---ipratropium	-65.4094	2.49259	89	1.3998
WPMY-1---ErbB family inhibitor---JNJ 28871063 hydrochloride	63.6432	2.46196	90	1.37402
WPMY-1---Monoamine transporter (SLC6A2-4) inhibitor---paroxetine	74.2892	2.45232	91	1.36918
WPMY-1---Voltage-gated calcium channel blocker---bepridil	88.2932	2.42743	92	1.34904
WPMY-1---Bromodomain_inhibitor negative_control---(-)-JQ1	-49.6916	2.42014	93	1.34644
WPMY-1---Cytochrome P450 inhibitor|Aromatase inhibitor---Anastrozole	-63.2457	2.39405	94	1.32499
WPMY-1---Beta-adrenergic receptor antagonist---propranolol	59.8619	2.39229	95	1.32784
WPMY-1---Monoamine oxidase inhibitor---tranylcypromine	-74.6299	2.38991	96	1.33
WPMY-1---Voltage-gated calcium channel blocker---trimethadione	51.8705	2.38913	97	1.33372
WPMY-1---mAChR antagonist_stabilizer---W-84 dibromide	-64.9823	2.33179	98	1.28083
WPMY-1---Anaphase-promoting complex inhibitor|Ubiquitin E3 ligase inhibitor---Apcin	73.8749	2.32173	99	1.27518
WPMY-1---Voltage-gated calcium channel inhibitor---pregabalin	-53.7957	2.3184	100	1.27622
WPMY-1---Poly(ADP-ribose) Polymerase inhibitor---BSI 201	-59.0893	2.27994	101	1.24208
WPMY-1---Phosphodiesterase inhibitor---apremilast	-61.0103	2.2752	102	1.24161
WPMY-1---HDAC inhibitor---Tubacin	-74.7131	2.25651	103	1.22716
WPMY-1---Telomerase inhibitor---BIBR 1532	-73.8853	2.25481	104	1.22966
WPMY-1---mAChR agonist---Pilocarpine hydrochloride	44.4865	2.2519	105	1.23091
WPMY-1---NA---Gitoxin	-54.6064	2.24968	106	1.23281
WPMY-1---Voltage-gated sodium channel blocker---riluzole	-55.3432	2.19693	107	1.18413
WPMY-1---Checkpoint kinase inhibitor---PF 477736	-27.2285	2.1751	108	1.16635
WPMY-1---DNA methyltransferase inhibitor---SGI 1027	-126.973	2.17091	109	1.16616
WPMY-1---Oxidative phosphorylation uncoupler---FCCP	-53.4467	2.16377	110	1.16298
WPMY-1---HIF inhibitor---KC7F2	74.2392	2.16262	111	1.16577
WPMY-1---WDR5/MLL interaction inhibitor|Lysine methyltransferase inhibitor---MM 102	128.699	2.16134	112	1.16838
WPMY-1---Cyclooxygenase inhibitor|Leukotriene synthesis inhibitor|Cationic amino acid transporter/Glycoprotein-associated(SLC7A) inhibitor---Sulfasalazine	76.1521	2.13723	113	1.14813
WPMY-1---NA---Podocarpic acid	67.7023	2.12605	114	1.14078
WPMY-1---Angiotensin receptor antagonist---olmesartan-medoxomil	-44.126	2.08255	115	1.10106
WPMY-1---Electroneutral cation-Cl cotransporter (SLC12) inhibitor---chlorothiazide	-47.9881	2.07462	116	1.09689
WPMY-1---Estrogen receptor agonist---estrone	-61.9533	2.06524	117	1.09124
WPMY-1---PI3K inhibitor|mTOR inhibitor|DNA-PK inhibitor---PI 103 hydrochloride	-81.6432	2.04624	118	1.07594
WPMY-1---TRPV4 channel inhibitor---HC-067047	-80.6797	2.0407	119	1.07407
WPMY-1---Alpha-adrenergic receptor agonist---methyldopa	57.9407	2.02182	120	1.05882
WPMY-1---Alpha-adrenergic receptor agonist|Beta-adrenergic receptor agonist---dipivefrine	-63.0392	2.01848	121	1.05908
WPMY-1---Rho associated kinase inhibitor|p90 RSK inhibitor---GSK 429286	-28.3805	1.99987	122	1.04405
WPMY-1---Brutons Tyrosine Kinase/Tec family inhibitor---LFM-A13	53.9323	1.99889	123	1.04661
WPMY-1---Cyclooxygenase inhibitor---celecoxib	105.523	1.99693	124	1.04817
WPMY-1---Ionotropic GABA-A receptor positive_allosteric_modulator---propofol	51.537	1.94394	125	0.998665
WPMY-1---Ubiquitin E2 ligase inhibitor---NSC 697923	-55.6124	1.92935	126	0.987537
WPMY-1---FAAH inhibitor---JNJ 1661010	40.0066	1.92364	127	0.985259
WPMY-1---Actin inhibitor---CK 666	-123.007	1.91695	128	0.981977
WPMY-1---NA---Azathymine, 6	140.392	1.91546	129	0.983871
WPMY-1---Voltage-gated calcium channel blocker---isradipine	75.345	1.91522	130	0.986981
WPMY-1---PKC activator---SC-9	-87.6723	1.91254	131	0.987625
WPMY-1---Translation inhibitor---Puromycin dihydrochloride	55.4169	1.90259	132	0.980987
WPMY-1---Voltage-gated sodium channel blocker---bupivacaine	114.844	1.90118	133	0.98285
WPMY-1---Bromodomain inhibitor---GSK 2801	50.4444	1.88705	134	0.971976
WPMY-1---c-Jun kinase inhibitor---SU 3327	-61.8941	1.88542	135	0.97357
WPMY-1---Casein kinase 2 inhibitor---TTP 22	-57.3024	1.86043	136	0.951786
WPMY-1---NA---Strophanthidin	-37.3043	1.85407	137	0.948606
WPMY-1---Voltage-gated potassium channel blocker---linopirdine	-52.6132	1.85332	138	0.951013
WPMY-1---HMG-CoA reductase inhibitor---Fluvastatin sodium	-41.1563	1.85261	139	0.953446
WPMY-1---MBT domain inhibitor---UNC 1215	71.2035	1.85114	140	0.955091
WPMY-1---NA---Salsolinol hydrobromide	45.1287	1.84919	141	0.956228
WPMY-1---Focal Adhesion Kinase inhibitor---PF 573228	-65.2024	1.8451	142	0.95521
WPMY-1---NA---Parthenolide	89.7914	1.82412	143	0.937273
WPMY-1---Heat shock protein inhibitor---NVP-HSP990	39.6407	1.79555	144	0.91173
WPMY-1---Retinoic acid receptor agonist---Ch 55	-61.2211	1.78997	145	0.909154
WPMY-1---Cytochrome P450 inhibitor---TMS	99.3942	1.77869	146	0.900866
WPMY-1---Cyclooxygenase inhibitor---suprofen	-148.415	1.77556	147	0.900697
WPMY-1---mAChR antagonist---isopropamide-iodide	66.6463	1.77007	148	0.89815
WPMY-1---Glucocorticoid receptor agonist---beclomethasone-dipropionate	51.496	1.76389	149	0.894895
WPMY-1---Voltage-gated sodium channel blocker|Voltage-gated calcium channel blocker|Voltage-gated potassium channel blocker|Hyperpolarization-activated cyclic nucleotide-gated channel blocker---dronedarone	55.8186	1.76307	150	0.896983
WPMY-1---nAChR agonist---1-Acetyl-4-methylpiperazine hydrochloride	64.9852	1.75867	151	0.89547
WPMY-1---Cyclooxygenase inhibitor|Leukotriene synthesis inhibitor|Peroxisome proliferator-activated receptor activator---olsalazine	49.4508	1.7505	152	0.890162
WPMY-1---NA---alpha-Santonin	-51.4684	1.74911	153	0.891618
WPMY-1---NA---Ajmalicine hydrochloride	-25.7152	1.74542	154	0.89076
WPMY-1---Xanthine oxidase inhibitor---Allopurinol	-189.579	1.74525	155	0.893399
WPMY-1---c-Jun kinase inhibitor---IQ 3	-62.6915	1.73128	156	0.882221
WPMY-1---Polo-like kinase inhibitor---Cyclapolin 9	86.1991	1.69088	157	0.844596
WPMY-1---Voltage-gated sodium channel blocker---lidocaine	-41.7947	1.68954	158	0.846019
WPMY-1---Carbonic anhydrase inhibitor---dorzolamide	-35.8574	1.68489	159	0.844106
WPMY-1---Dopamine receptor agonist---levodopa	145.216	1.67577	160	0.837709
WPMY-1---Poly(ADP-ribose) Polymerase inhibitor---NU 1025	62.059	1.67422	161	0.838864
WPMY-1---Aurora kinase inhibitor---TC-A 2317 hydrochloride	-34.8221	1.66918	162	0.836517
WPMY-1---Voltage-gated potassium channel blocker---ibutilide	100.153	1.66701	163	0.837018
WPMY-1---p38 MAPK inhibitor---PH 797804	-47.4461	1.62901	164	0.801669
WPMY-1---Dopamine receptor antagonist|Serotonin receptor antagonist---thioridazine	44.8472	1.62729	165	0.80259
WPMY-1---Voltage-gated sodium channel blocker---ethotoin	35.8022	1.62278	166	0.800708
WPMY-1---HDAC inhibitor---PCI 34051	-42.1886	1.61295	167	0.793482
WPMY-1---Polo-like kinase inhibitor---TAK 960 hydrochloride	-49.796	1.60719	168	0.790317
WPMY-1---Glycosylase inhibitor---1-Deoxynojirimycin	39.42	1.57201	169	0.757716
WPMY-1---DNA synthesis inhibitor---benznidazole	70.0011	1.55954	170	0.747805
WPMY-1---NFkB pathway inhibitor|IkB kinase inhibitor|Phosphodiesterase inhibitor---Amlexanox	-65.6893	1.5535	171	0.744314
WPMY-1---NA---Hydrocinnamic acid	46.3011	1.53781	172	0.731158
WPMY-1---PDGFR family inhibitor|Src family inhibitor|ABL1 inhibitor|Salt-inducible kinase family inhibitor|Ephrin receptor family inhibitor|Non-selective kinase inhibitor---dasatinib	32.7642	1.53582	173	0.731686
WPMY-1---TGF beta receptor inhibitor---SD 208	95.4508	1.53494	174	0.733303
WPMY-1---CDK inhibitor---CGP 74514 dihydrochloride	-32.2764	1.53006	175	0.730915
WPMY-1---TRPA1 channel blocker---HC-030031	-87.8741	1.52603	176	0.729364
WPMY-1---DNA synthesis inhibitor---methoxsalen	-106.701	1.52435	177	0.730141
WPMY-1---MEK inhibitor---PD 0325901	43.8849	1.49613	178	0.704364
WPMY-1---Microtubule inhibitor---MPC 6827 hydrochloride	43.4661	1.49355	179	0.704222
WPMY-1---Checkpoint kinase inhibitor---NSC 109555 ditosylate	-58.6232	1.49349	180	0.706583
WPMY-1---Voltage-gated sodium channel blocker---moracizine	79.093	1.4929	181	0.7084
WPMY-1---FAAH inhibitor---SA 57	-42.1174	1.47928	182	0.697167
WPMY-1---Glycosylase inhibitor---Kifunensine	-36.7893	1.47823	183	0.6985
WPMY-1---Progesterone receptor agonist---desogestrel	-25.7668	1.47532	184	0.697958
WPMY-1---Beta-adrenergic receptor agonist---formoterol	-45.4849	1.46531	185	0.690303
WPMY-1---LXR agonist---WAY 252623	-46.7948	1.44007	186	0.6674
WPMY-1---Phosphodiesterase inhibitor---TC-E 5005	-51.9976	1.43957	187	0.669228
WPMY-1---Src family inhibitor|Salt-inducible kinase family inhibitor---WH-4-023	-38.6641	1.43381	188	0.665789
WPMY-1---Ubiquitin E1 ligase inhibitor---PYZD 4409	-134.967	1.43249	189	0.66677
WPMY-1---Cyclooxygenase inhibitor---phenylbutazone	-30.7907	1.42829	190	0.664867
WPMY-1---Monoamine transporter (SLC6A2-4) inhibitor---sibutramine	48.6874	1.4109	191	0.649751
WPMY-1---Bromodomain inhibitor---Bromosporine	-142.207	1.40189	192	0.643009
WPMY-1---Monoamine oxidase inhibitor---pargyline	-50.6477	1.39836	193	0.641738
WPMY-1---DNA alkylating_agent---carmustine	-70.9458	1.3947	194	0.640319
WPMY-1---ATM inhibitor---KU 60019	54.5706	1.3764	195	0.624257
WPMY-1---Aurora kinase inhibitor|FGFR family inhibitor|Polo-like kinase inhibitor---PHA-680632	69.342	1.37215	196	0.622228
WPMY-1---Opioid receptor agonist---difenoxin	-42.2494	1.36836	197	0.620642
WPMY-1---Lysine methyltransferase inhibitor---LLY 507	-37.9765	1.3668	198	0.621283
WPMY-1---Beta-adrenergic receptor antagonist|Voltage-gated potassium channel blocker---sotalol	38.4863	1.36518	199	0.621852
WPMY-1---Alpha-adrenergic receptor agonist|Beta-adrenergic receptor agonist---mephentermine	33.7161	1.34805	200	0.606899
WPMY-1---MBT domain inhibitor---UNC 926 hydrochloride	46.9802	1.34769	201	0.608709
WPMY-1---Alpha-adrenergic receptor antagonist---tamsulosin	37.8411	1.34366	202	0.606827
WPMY-1---Nucleoside analog|DNA synthesis inhibitor---thioguanine	-48.2804	1.33452	203	0.599831
WPMY-1---NA---Cantharidin	39.4303	1.32875	204	0.596201
WPMY-1---Glycosylase inhibitor---N-Nonyldeoxynojirimycin	45.5942	1.32843	205	0.597998
WPMY-1---Histone demethylase inhibitor---PBIT	44.4507	1.32015	206	0.591834
WPMY-1---NA---Hydrastine	35.7799	1.3186	207	0.592385
WPMY-1---NA---Artemisinin	-22.8621	1.29954	208	0.575418
WPMY-1---Phosphodiesterase inhibitor---(R)-(-)-Rolipram	77.3227	1.29522	209	0.573183
WPMY-1---Unknown target Unknown_MoA---CGK-733	-50.6672	1.29174	210	0.571778
WPMY-1---NFkB pathway inhibitor---SP 100030	48.8445	1.27664	211	0.55874
WPMY-1---Serotonin receptor antagonist|Monoamine transporter (SLC6A2-4) inhibitor---nefazodone	-49.7773	1.26793	212	0.552084
WPMY-1---Glucocorticoid receptor agonist---flumethasone pivalate	46.7013	1.25651	213	0.542711
WPMY-1---Voltage-gated potassium channel blocker---dofetilide	-46.346	1.25572	214	0.543951
WPMY-1---NA---Menaquinone	-53.648	1.25206	215	0.542318
WPMY-1---NA---Muramic acid, N-acetyl	37.7095	1.24739	216	0.539659
WPMY-1---mAChR agonist---methacholine	38.5322	1.24695	217	0.541224
WPMY-1---NA---Veratrine	-112.906	1.2458	218	0.542077
WPMY-1---Acetylcholinesterase inhibitor---galantamine	-43.1344	1.23465	219	0.532913
WPMY-1---Dopamine receptor antagonist|Serotonin receptor antagonist---blonanserin	-45.7626	1.2285	220	0.52874
WPMY-1---Beta-adrenergic receptor agonist---ritodrine	-42.818	1.21831	221	0.520522
WPMY-1---Hyperpolarization-activated cyclic nucleotide-gated channel blocker---zatebradine	43.9705	1.21594	222	0.520114
WPMY-1---ATM inhibitor|DNA-PK inhibitor---KU 55933	38.4021	1.21206	223	0.518179
WPMY-1---Janus kinase family inhibitor---XL019	-99.6768	1.21007	224	0.518136
WPMY-1---Lysine methyltransferase inhibitor---3-Deazaneplanocin A hydrochloride	-99.4271	1.20842	225	0.518422
WPMY-1---Non-selective kinase inhibitor---PKC 412	-36.8429	1.20415	226	0.516082
WPMY-1---PKC inhibitor---C-1	-36.4262	1.20194	227	0.515786
WPMY-1---Janus kinase family inhibitor---1,2,3,4,5,6-Hexabromocyclohexane	34.0379	1.18727	228	0.503026
WPMY-1---Glycogen synthase kinase 3 inhibitor---SB 415286	-42.7536	1.1857	229	0.503359
WPMY-1---NA---Ursolic acid	62.8736	1.18355	230	0.503092
WPMY-1---Hydrogen potassium ATPase inhibitor---omeprazole	-45.1151	1.17905	231	0.500481
WPMY-1---ErbB family inhibitor|RET RTK inhibitor|VEGFR family inhibitor|Ephrin receptor family inhibitor|TIE family inhibitor|Src family inhibitor|Non-selective Tyrosine kinase inhibitor---vandetanib	-33.2716	1.17634	232	0.499646
WPMY-1---Histamine receptor antagonist---carbinoxamine	41.7431	1.17103	233	0.496204
WPMY-1---ALK/LTK family inhibitor|Insulin receptor family inhibitor---AZD3463	-23.7452	1.16997	234	0.497004
WPMY-1---NA---Naringenine	-37.4657	1.16789	235	0.496772
WPMY-1---Phospholipase inhibitor---ML 298 hydrochloride	-57.5926	1.16679	236	0.497519
WPMY-1---NA---Hesperidin	36.0142	1.16264	237	0.495208
WPMY-1---Voltage-gated sodium channel blocker---mexiletine	-38.1279	1.16179	238	0.496181
WPMY-1---CaM kinase inhibitor|Translation activator---A 484954	24.7379	1.16111	239	0.497327
WPMY-1---Akt inhibitor|PDK1 inhibitor---PHT 427	-86.3695	1.14945	240	0.48748
WPMY-1---PDK1 inhibitor---OSU 03012	41.5809	1.13989	241	0.479725
WPMY-1---Sir2-like deacetylase family inhibitor---Splitomicin	31.6766	1.13818	242	0.479811
WPMY-1---Ionotropic GABA-A receptor positive_allosteric_modulator---quazepam	-37.2584	1.13737	243	0.48079
WPMY-1---ATM inhibitor---Mirin	-162.782	1.13524	244	0.480452
WPMY-1---Glycogen synthase kinase 3 inhibitor---AR-A 014418	-37.3876	1.12554	245	0.472525
WPMY-1---NA---Evodiamine	74.3563	1.1196	246	0.468351
WPMY-1---NA---Glycyrrhizic acid	51.6735	1.11595	247	0.466464
WPMY-1---nAChR agonist|mAChR agonist---acetylcholine	26.8622	1.11367	248	0.46594
WPMY-1---VEGFR family inhibitor|PDGFR family inhibitor|HGF receptor family inhibitor|RET RTK inhibitor---XL 184	35.9471	1.11249	249	0.466512
WPMY-1---HIF inhibitor---TC-S 7009	-111.981	1.11232	250	0.468079
WPMY-1---Casein kinase 1 inhibitor---CKI 7 dihydrochloride	36.0846	1.11003	251	0.467519
WPMY-1---nAChR antagonist---gallamine-triethiodide	-33.3005	1.10989	252	0.469109
WPMY-1---Alpha-adrenergic receptor agonist---guanabenz	-40.5976	1.10739	253	0.468327
WPMY-1---HDAC inhibitor---Pyroxamide	44.296	1.10275	254	0.465403
WPMY-1---Kinesin inhibitor---Dimethylenastron	-34.7855	1.09313	255	0.457493
WPMY-1---NA---Vochysine	-39.3691	1.09248	256	0.458543
WPMY-1---Cytochrome P450 inhibitor---ABT	112.271	1.08941	257	0.45716
WPMY-1---NA---Meconic acid	-45.5227	1.08906	258	0.458499
WPMY-1---mTOR inhibitor---Torin 1	-35.451	1.08899	259	0.460106
WPMY-1---NA---gossypol	30.4194	1.07956	260	0.452349
WPMY-1---CDK inhibitor---Olomoucine	47.167	1.07485	261	0.449312
WPMY-1---Voltage-gated calcium channel blocker---gabapentin	35.7079	1.07293	262	0.449047
WPMY-1---Progesterone receptor agonist---dydrogesterone	-59.3003	1.06247	263	0.440246
WPMY-1---Hydrogen potassium ATPase inhibitor---pantoprazole	73.5309	1.05915	264	0.438574
WPMY-1---Oxidative phosphorylation uncoupler---BAM 15	-55.5486	1.05467	265	0.435738
WPMY-1---Beta-adrenergic receptor agonist---Dobutamine hydrochloride	-31.6162	1.0523	266	0.434998
WPMY-1---NA---Vindolinine dichlorhydrate	-90.9683	1.04834	267	0.432675
WPMY-1---Serotonin receptor antagonist|Beta-adrenergic receptor antagonist---Alprenolol hydrochloride	37.8598	1.04406	268	0.430018
WPMY-1---HDAC inhibitor---MC 1742	-47.3359	1.04141	269	0.428981
WPMY-1---mAChR antagonist---tropicamide	60.2608	1.03885	270	0.428034
WPMY-1---Progesterone receptor agonist---norgestimate	24.1689	1.03853	271	0.429319
WPMY-1---SCF complex inhibitor|Ubiquitin E3 ligase inhibitor---GS 143	38.7442	1.03557	272	0.427955
WPMY-1---Monopolar spindle 1 kinase inhibitor---TC Mps1 12	36.3787	1.03531	273	0.429294
WPMY-1---Brutons Tyrosine Kinase/Tec family inhibitor---PCI 29732	-68.0029	1.03315	274	0.42872
WPMY-1---VEGFR family inhibitor---ZM 323881 hydrochloride	46.4965	1.02977	275	0.426924
WPMY-1---NA---Lysergol	-26.6787	1.02617	276	0.424898
WPMY-1---Cannabinoid receptor partial agonist---Bay 59-3074	-46.8453	1.02592	277	0.42622
WPMY-1---NA---Monocrotaline	44.7987	1.02304	278	0.4249
WPMY-1---Bromodomain inhibitor---XD 14	31.3319	1.02252	279	0.42594
WPMY-1---Pregnane X receptor agonist|Anti-microbial agent---Rifampicin	35.1333	1.01327	280	0.418247
WPMY-1---HMG-CoA reductase inhibitor---pravastatin	-40.0951	1.01269	281	0.41921
WPMY-1---Histone demethylase inhibitor---S 2101	-48.8228	1.0126	282	0.420671
WPMY-1---Phosphodiesterase inhibitor---BC 11-38	-46.4335	1.01119	283	0.420792
WPMY-1---FGFR family inhibitor|VEGFR family inhibitor---brivanib	-53.8876	1.01011	284	0.421249
WPMY-1---LIM kinase inhibitor---LIMKi 3	38.0631	1.00846	285	0.421121
WPMY-1---nAChR antagonist---(+)-Tubocurarine chloride	63.7201	1.00702	286	0.421201
WPMY-1---HMG-CoA reductase inhibitor---Simvastatin	-30.843	0.998091	287	0.413791
WPMY-1---Cyclooxygenase inhibitor---ketorolac	-67.1169	0.994764	288	0.411974
WPMY-1---Monopolar spindle 1 kinase inhibitor---Mps1-IN-1 dihydrochloride	59.4535	0.991519	289	0.410235
WPMY-1---SCF complex inhibitor|Ubiquitin E3 ligase inhibitor---SZL P1-41	-40.1979	0.99	290	0.410217
WPMY-1---Lysine methyltransferase negative_control---(S)-PFI 2 hydrochloride	-29.1875	0.987966	291	0.409677
WPMY-1---Kinesin inhibitor---BRD 9876	63.2771	0.98692	292	0.410121
WPMY-1---DNA-PK inhibitor---NU 7441	-38.8023	0.98517	293	0.409856
WPMY-1---mAChR antagonist---trihexyphenidyl	-51.6418	0.982751	294	0.408917
WPMY-1---NA---Digitoxigenin	-102.339	0.97902	295	0.40666
WPMY-1---Phospholipase inhibitor---PACOCF3	-27.0128	0.974803	296	0.403913
WPMY-1---NA---Hippeastrine hydrobromide	40.5236	0.973727	297	0.404302
WPMY-1---NA---Tropic acid	-24.5104	0.972688	298	0.404723
WPMY-1---ATP-sensitive potassium channel blocker---acetohexamide	35.4229	0.970884	299	0.404373
WPMY-1---Acetylcholinesterase inhibitor---edrophonium	-35.967	0.968069	300	0.403009
WPMY-1---Bromodomain inhibitor---PFI 3	-32.2109	0.963235	301	0.39962
WPMY-1---Farnesyl pyrophosphate synthase inhibitor---ibandronate	25.5083	0.959391	302	0.397217
WPMY-1---ErbB family inhibitor|PDGFR family inhibitor---AG 18	-39.5742	0.955144	303	0.394405
WPMY-1---Microtubule inhibitor---ABT 751	-143.652	0.954588	304	0.39528
WPMY-1---Alpha-adrenergic receptor antagonist---phentolamine	-64.3363	0.95341	305	0.395528
WPMY-1---Histamine receptor antagonist---azelastine	42.0789	0.952218	306	0.395758
WPMY-1---Bromodomain_inhibitor negative_control---ISOX INACT	-36.9627	0.942887	307	0.387844
WPMY-1---Phosphodiesterase inhibitor---(S)-(+)-Rolipram	-31.8159	0.94202	308	0.388389
WPMY-1---p70 S6K inhibitor---PF 4708671	-50.8043	0.941988	309	0.389765
WPMY-1---NA---Austricine hydrate	-34.4346	0.933024	310	0.382204
WPMY-1---NA---Kawain	-29.2142	0.932017	311	0.382596
WPMY-1---Non-selective kinase inhibitor---Quercetin	23.1023	0.92806	312	0.380033
WPMY-1---Histamine receptor antagonist---ketotifen	-47.1231	0.92622	313	0.379583
WPMY-1---PI3K inhibitor---CZC 24832	33.0427	0.923208	314	0.377956
WPMY-1---Beta-adrenergic receptor antagonist---timolol	31.8991	0.917315	315	0.373444
WPMY-1---NA---Trichodesmine	-25.4013	0.917202	316	0.374708
WPMY-1---Glycosylase inhibitor---Miglustat hydrochloride	-27.2481	0.915826	317	0.374704
WPMY-1---NA---Isocorydine (+)	-24.4108	0.913949	318	0.374194
WPMY-1---Beta-adrenergic receptor agonist---Cimaterol	33.6046	0.913727	319	0.375336
WPMY-1---Ionotropic GABA-A receptor positive_allosteric_modulator---halazepam	-30.4314	0.911076	320	0.374044
WPMY-1---Mineralocorticoid receptor antagonist---spironolactone	138.825	0.904121	321	0.368444
WPMY-1---Pregnane X receptor agonist|Anti-microbial agent---Rifaximin	33.425	0.900971	322	0.366646
WPMY-1---Nucleoside analog|DNA synthesis inhibitor---cytarabine	-35.2211	0.90071	323	0.367731
WPMY-1---Bromodomain inhibitor---apabetalone	126.579	0.897511	324	0.365874
WPMY-1---Src family inhibitor---KX2-391	-12.4819	0.895754	325	0.365456
WPMY-1---Opioid receptor agonist---remifentanil	9.04104	0.8911	326	0.362136
WPMY-1---CDK inhibitor---SNS 032	40.7743	0.888327	327	0.360693
WPMY-1---Mitochondrial phosphorylation inhibitor---Oligomycin A	24.7477	0.887713	328	0.361405
WPMY-1---Mnk1/2 inhibitor---CGP 57380	35.1007	0.886082	329	0.361097
WPMY-1---Dopamine receptor antagonist---thiethylperazine	-52.3655	0.885539	330	0.361872
WPMY-1---ERK1/2 inhibitor---Pluripotin	-27.9464	0.871115	331	0.348761
WPMY-1---Retinoic acid receptor agonist---acitretin	26.7913	0.86818	332	0.347136
WPMY-1---Ionotropic GABA-A receptor positive_allosteric_modulator|Voltage-gated sodium channel blocker---primidone	-33.9947	0.867989	333	0.348252
WPMY-1---Actin inhibitor---Cytochalasin D	35.2174	0.861075	334	0.34264
WPMY-1---Akt inhibitor|Rho associated kinase inhibitor---AZD5363	24.2627	0.859064	335	0.341927
WPMY-1---Phosphodiesterase inhibitor---MMPX	-47.115	0.854151	336	0.338308
WPMY-1---Carbonic anhydrase inhibitor---methocarbamol	24.4927	0.851281	337	0.33673
WPMY-1---Dopamine receptor agonist---r(-)-apomorphine	-25.4028	0.845221	338	0.331956
WPMY-1---DNA synthesis inhibitor|RNA synthesis inhibitor---capecitabine	-37.6805	0.844291	339	0.332309
WPMY-1---ATP-sensitive potassium channel blocker---chlorpropamide	33.2522	0.836443	340	0.32574
WPMY-1---Anaphase-promoting complex inhibitor|Ubiquitin E3 ligase inhibitor---TAME hydrochloride	-59.5269	0.833485	341	0.324058
WPMY-1---Bromodomain inhibitor---CPI 203	31.0578	0.833266	342	0.325111
WPMY-1---mAChR antagonist---dicycloverine	-25.2177	0.831867	343	0.324979
WPMY-1---PKC inhibitor---Chelerythrine chloride	31.5486	0.83126	344	0.325637
WPMY-1---NFkB pathway inhibitor|IkB kinase inhibitor---ML 120B dihydrochloride	-28.8347	0.82709	345	0.322727
WPMY-1---Progesterone receptor agonist---ethynodiol diacetate	-33.0255	0.825186	346	0.322081
WPMY-1---Raf inhibitor|Non-selective kinase inhibitor---ML 786 dihydrochloride	-31.0565	0.822406	347	0.320554
WPMY-1---Lysine methyltransferase inhibitor---UNC 0642	-40.7735	0.820464	348	0.319861
WPMY-1---Tankyrase inhibitor---MN 64	30.6968	0.814238	349	0.314882
WPMY-1---NA---L-menthol	-35.426	0.810421	350	0.312308
WPMY-1---Cyclooxygenase inhibitor---mefenamic-acid	-27.1068	0.806502	351	0.309628
WPMY-1---Bromodomain inhibitor---(+)-JQ1	-41.3065	0.803431	352	0.307792
WPMY-1---Histamine receptor antagonist---nizatidine	-22.7328	0.803219	353	0.308812
WPMY-1---Monoamine transporter (SLC6A2-4) inhibitor---fluvoxamine	148.001	0.80142	354	0.308242
WPMY-1---Monoamine transporter (SLC6A2-4) inhibitor|Histamine receptor antagonist|Voltage-gated sodium channel blocker|Ionotropic glutamate receptor, NMDA antagonist---orphenadrine	-30.1439	0.799477	355	0.307524
WPMY-1---Microtubule inhibitor---Noscapine hydrochloride	-27.6251	0.792397	356	0.301666
WPMY-1---NA---Erythromycin	-170.897	0.791323	357	0.30181
WPMY-1---Phosphodiesterase inhibitor---Sildenafil citrate	-25.1456	0.784814	358	0.296516
WPMY-1---Peroxisome proliferator-activated receptor activator---CP 775146	93.4606	0.78073	359	0.293643
WPMY-1---Phosphodiesterase inhibitor---Enoximone	34.8842	0.779286	360	0.293407
WPMY-1---Histone demethylase inhibitor---GSK J4	-58.1383	0.77861	361	0.293935
WPMY-1---Lysine methyltransferase inhibitor---SGC 0946	22.9392	0.777284	362	0.293811
WPMY-1---PKD inhibitor---CRT 0066101	31.7444	0.776166	363	0.293891
WPMY-1---Nucleoside analog|RNA synthesis inhibitor---Cordycepin	42.2139	0.772199	364	0.291119
WPMY-1---Heat shock protein inhibitor---BIIB 021	-18.326	0.771569	365	0.29168
WPMY-1---ATP-sensitive potassium channel blocker---nateglinide	-28.9629	0.769567	366	0.290866
WPMY-1---Ask1/MEKK5 inhibitor---MSC 2032964A	-43.4811	0.768625	367	0.29111
WPMY-1---Anti-microbial agent---Chloramphenicol	-37.958	0.766941	368	0.290607
WPMY-1---NA---Eburnamonine (-)	-21.352	0.764924	369	0.289769
WPMY-1---Calmodulin antagonist---Calmidazolium chloride	-52.5228	0.763239	370	0.289259
WPMY-1---Voltage-gated sodium channel blocker|Beta-adrenergic receptor antagonist---propafenone	-19.4376	0.75902	371	0.286213
WPMY-1---VEGFR family inhibitor---ZM 306416 hydrochloride	38.6333	0.758121	372	0.286482
WPMY-1---Estrogen receptor agonist---mestranol	26.9315	0.757948	373	0.287475
WPMY-1---Checkpoint kinase inhibitor---CCT 241533 dihydrochloride	-25.136	0.75449	374	0.28518
WPMY-1---Ionotropic GABA-A receptor positive_allosteric_modulator---zaleplon	140.481	0.753254	375	0.285103
WPMY-1---NA---Dihydroergocristine mesylate	-33.9863	0.752956	376	0.285962
WPMY-1---Phosphodiesterase inhibitor---Anagrelide hydrochloride	-27.9634	0.75204	377	0.2862
WPMY-1---mTOR inhibitor|PI3K inhibitor|DNA-PK inhibitor|PKC inhibitor|RET RTK inhibitor|Janus kinase family inhibitor|Non-selective kinase inhibitor---PP 242	-30.7608	0.750204	378	0.285515
WPMY-1---Brutons Tyrosine Kinase/Tec family inhibitor---BMS 509744	41.5757	0.747751	379	0.284209
WPMY-1---Histamine receptor antagonist---acrivastine	-66.5264	0.746329	380	0.283931
WPMY-1---nAChR antagonist---Hexamethonium bromide	-33.0765	0.745057	381	0.2838
WPMY-1---Nucleoside analog|RNA synthesis inhibitor---8-Chloroadenosine	-109.921	0.740136	382	0.280018
WPMY-1---LIM kinase inhibitor---T 5601640	33.7383	0.733074	383	0.274091
WPMY-1---Trk receptor agonist---HIOC	-63.2907	0.731906	384	0.274055
WPMY-1---ABL1 inhibitor---PPY A	22.46	0.729796	385	0.273075
WPMY-1---TGF beta receptor inhibitor---R 268712	-29.0406	0.728501	386	0.272907
WPMY-1---RNA polymerase inhibitor|RNA synthesis inhibitor---Actinomycin D	-3.82107	0.726449	387	0.271978
WPMY-1---PDGFR family inhibitor|Phosphodiesterase inhibitor---trapidil	29.4328	0.723716	388	0.270366
WPMY-1---Phosphodiesterase inhibitor---Pentoxifylline	33.6222	0.721344	389	0.269112
WPMY-1---HIV protease inhibitor|Cytochrome P450 inhibitor---ritonavir	-25.6737	0.721147	390	0.27003
WPMY-1---Estrogen receptor antagonist|Estrogen receptor agonist---tamoxifen	26.5686	0.719126	391	0.269121
WPMY-1---Voltage-gated calcium channel blocker|Histamine receptor antagonist---cinnarazine	-62.3111	0.717566	392	0.268671
WPMY-1---HECT family inhibitor|Ubiquitin E3 ligase inhibitor---A01	35.9767	0.71568	393	0.267891
WPMY-1---Ubiquitin E1 ligase inhibitor---PYR 41	-25.1407	0.714451	394	0.267766
WPMY-1---NA---Gelsemine	26.8704	0.712465	395	0.266881
WPMY-1---NA---Atranorin	21.5224	0.709564	396	0.265078
WPMY-1---p90 RSK inhibitor---BI-D1870	46.4125	0.707805	397	0.264414
WPMY-1---Angiotensin converting enzyme inhibitor---captopril	-21.2422	0.703772	398	0.261473
WPMY-1---Kinesin inhibitor---ARRY 520 trifluoroacetate	85.0834	0.703121	399	0.261913
WPMY-1---Histamine receptor antagonist---olopatadine	-28.0121	0.698417	400	0.258296
WPMY-1---NA---Hesperetin	-34.3108	0.698196	401	0.259159
WPMY-1---Kinesin inhibitor---BTB1	-49.5605	0.694865	402	0.256909
WPMY-1---NA---Napelline	-160.119	0.694474	403	0.257597
WPMY-1---Glycogen synthase kinase 3 inhibitor---A 1070722	-25.4232	0.692502	404	0.256701
WPMY-1---CDK inhibitor|Glycogen synthase kinase 3 inhibitor---NSC 693868	-43.8561	0.691343	405	0.256617
WPMY-1---VEGFR family inhibitor---(Z)-FeCP-oxindole	-18.0011	0.689987	406	0.256332
WPMY-1---Poly(ADP-ribose) Polymerase inhibitor---PJ 34 hydrochloride	55.3255	0.688456	407	0.255869
WPMY-1---NA---Ergosterine	-23.1714	0.686595	408	0.255074
WPMY-1---Ionotropic glutamate receptor, NMDA antagonist|Sigma receptor agonist---dextromethorphan	-59.101	0.685482	409	0.255024
WPMY-1---Monoamine transporter (SLC6A2-4) inhibitor---fluoxetine	19.5777	0.683954	410	0.254556
WPMY-1---ALK/LTK family inhibitor|HGF receptor family inhibitor---Crizotinib	-24.9964	0.680064	411	0.251724
WPMY-1---Microtubule inhibitor---vinorelbine	-29.7104	0.679975	412	0.252691
WPMY-1---Anti-microbial agent---Amikacin hydrate	33.8299	0.678603	413	0.252372
WPMY-1---Androgen receptor antagonist---flutamide	134.749	0.67738	414	0.252198
WPMY-1---p38 MAPK inhibitor---VX 702	-61.1493	0.675689	415	0.251555
WPMY-1---Polo-like kinase inhibitor---BI-2536	-31.4372	0.675513	416	0.252424
WPMY-1---Raf inhibitor---dabrafenib	26.7522	0.673611	417	0.251566
WPMY-1---Voltage-gated calcium channel blocker---nimodipine	28.8604	0.673344	418	0.252339
WPMY-1---Retinoid X receptor agonist---SR 11237	-34.0574	0.668569	419	0.248601
WPMY-1---Raf inhibitor---CEP-32496	-54.3338	0.664612	420	0.24568
WPMY-1---nAChR antagonist---pancuronium	-14.9424	0.664388	421	0.246489
WPMY-1---Phospholipase inhibitor---OBAA	-98.5211	0.66412	422	0.247251
WPMY-1---NA---beta- Belladonnine dichloroethylate	39.3544	0.664075	423	0.248234
WPMY-1---PDK1 inhibitor---BX 795	-27.9413	0.663216	424	0.2484
WPMY-1---Retinoic acid receptor agonist---isotretinoin	-29.8512	0.662696	425	0.248904
WPMY-1---Opioid receptor agonist---oxycodone	51.9721	0.65918	426	0.246408
WPMY-1---Voltage-gated sodium channel blocker---articaine	31.059	0.65837	427	0.246616
WPMY-1---Casein kinase 2 inhibitor---Ellagic acid	-29.0199	0.658021	428	0.247283
WPMY-1---NFkB pathway inhibitor|IkB kinase inhibitor---SC 514	-81.5249	0.656693	429	0.246969
WPMY-1---NA---Astilbin	-31.5903	0.656007	430	0.247294
WPMY-1---Microtubule inhibitor---Nocodazole	-23.1244	0.655103	431	0.247398
WPMY-1---nAChR antagonist---TMPH hydrochloride	-27.2539	0.654803	432	0.248105
WPMY-1---Poly(ADP-ribose) Polymerase inhibitor---UPF 1069	-20.4948	0.653266	433	0.247572
WPMY-1---Voltage-gated calcium channel blocker---mibefradil	33.9611	0.649481	434	0.244789
WPMY-1---Glucocorticoid receptor agonist---fluocinolone acetonide	-20.2228	0.649109	435	0.245417
WPMY-1---Dopamine receptor agonist---bromocriptine	-29.3605	0.644246	436	0.241551
WPMY-1---PKD inhibitor---CID 2011756	20.3952	0.642657	437	0.240957
WPMY-1---Carbonic anhydrase inhibitor---ethoxzolamide	-20.1133	0.641714	438	0.241007
WPMY-1---Peroxisome proliferator-activated receptor activator---nTZDpa	-29.6578	0.639348	439	0.239631
WPMY-1---Peroxisome proliferator-activated receptor antagonist---GW 9662	-21.6749	0.638233	440	0.239504
WPMY-1---FAAH inhibitor---SA 47	32.0705	0.63116	441	0.233417
WPMY-1---Peroxisome proliferator-activated receptor activator---ciprofibrate	-20.6384	0.631069	442	0.234309
WPMY-1---NA---2,6-Pyridinedicarboxylic Acid	-30.6327	0.626501	443	0.230723
WPMY-1---Ionotropic GABA-A receptor positive_allosteric_modulator---estazolam	24.431	0.622421	444	0.227622
WPMY-1---Glycogen synthase kinase 3 inhibitor---TCS 2002	18.7268	0.62175	445	0.227929
WPMY-1---AMPK activator---PT 1	-82.6728	0.621255	446	0.228409
WPMY-1---Ionotropic GABA-A receptor positive_allosteric_modulator---zolpidem	31.8134	0.620367	447	0.228493
WPMY-1---Topoisomerase inhibitor|DNA intercalator---mitoxantrone	-40.1383	0.619261	448	0.228358
WPMY-1---Casein kinase 2 inhibitor---TBB	39.288	0.618378	449	0.228443
WPMY-1---Retinoic acid receptor agonist---TTNPB	-64.5489	0.617176	450	0.228207
WPMY-1---Beta-adrenergic receptor agonist---levalbuterol	-20.114	0.61707	451	0.229065
WPMY-1---Glycosylase inhibitor---1-Deoxymannojirimycin hydrochloride	-69.0798	0.616852	452	0.229809
WPMY-1---Electroneutral cation-Cl cotransporter (SLC12) inhibitor---bendroflumethiazide	-73.7227	0.611542	453	0.225459
WPMY-1---Voltage-gated potassium channel blocker---XE-991	-33.6368	0.610074	454	0.224948
WPMY-1---Glucocorticoid receptor agonist---amcinonide	-28.1349	0.609919	455	0.225749
WPMY-1---Glycosylase inhibitor---Castanospermine	-21.8274	0.606145	456	0.222928
WPMY-1---Histamine receptor antagonist---fexofenadine	-19.4122	0.605646	457	0.223381
WPMY-1---Bromodomain inhibitor---I-CBP 112	-34.3293	0.603974	458	0.222658
WPMY-1---Androgen receptor agonist---oxymetholone	-35.0498	0.600249	459	0.21988
WPMY-1---Cytochrome P450 inhibitor|Aromatase inhibitor---Letrozole	-27.3996	0.59257	460	0.213146
WPMY-1---Angiotensin converting enzyme inhibitor---ramipril	27.3585	0.592006	461	0.213525
WPMY-1---Src family inhibitor|CSK family inhibitor---PP 2	24.1062	0.590305	462	0.212765
WPMY-1---Microtubule inhibitor---UA 62784	20.4095	0.589437	463	0.212837
WPMY-1---Alpha-adrenergic receptor agonist---guanfacine	31.5154	0.587777	464	0.212113
WPMY-1---AMPK activator---A 769662	28.6932	0.58721	465	0.212481
WPMY-1---Histamine receptor antagonist---astemizole	23.5795	0.586882	466	0.213086
WPMY-1---mAChR antagonist---benztropine	20.296	0.584925	467	0.21206
WPMY-1---ALK/LTK family inhibitor|TNK2 inhibitor---KRCA 0008	23.9233	0.582725	468	0.210789
WPMY-1---Akt inhibitor---API-2	123.569	0.581178	469	0.210169
WPMY-1---Peroxisome proliferator-activated receptor activator---Ciglitazone	28.1568	0.581131	470	0.211047
WPMY-1---PI3K inhibitor---buparlisib	28.6845	0.579115	471	0.209954
WPMY-1---Phosphodiesterase inhibitor---Trequinsin hydrochloride	-23.3403	0.576736	472	0.208496
WPMY-1---Reverse transcriptase inhibitor---Didanosine	-29.5799	0.576024	473	0.208704
WPMY-1---Cyclooxygenase inhibitor---nabumetone	-30.6737	0.574544	474	0.208141
WPMY-1---Src family inhibitor|Brutons Tyrosine Kinase/Tec family inhibitor|Non-selective Tyrosine kinase inhibitor---LCB 03-0110 dihydrochloride	-21.0517	0.574354	475	0.208866
WPMY-1---NA---Reserpinic acid hydrochloride	-27.0567	0.57432	476	0.209745
WPMY-1---Aurora kinase inhibitor---barasertib-HQPA	83.4051	0.573145	477	0.209481
WPMY-1---Heat shock protein inhibitor---17-DMAG hydrochloride	-24.7727	0.572994	478	0.21024
WPMY-1---Angiotensin receptor antagonist---telmisartan	-33.9285	0.572791	479	0.210945
WPMY-1---LXR agonist---GW 3965 hydrochloride	77.8462	0.570791	480	0.209851
WPMY-1---VEGFR family inhibitor|ABL1 inhibitor---Axitinib	29.1127	0.569248	481	0.209211
WPMY-1---Opioid receptor agonist|Opioid receptor antagonist---nalbuphine	18.3136	0.568803	482	0.209669
WPMY-1---Phosphodiesterase inhibitor---Cilostazol	32.2735	0.567283	483	0.209049
WPMY-1---NA---Cytidine	-18.6992	0.566778	484	0.209442
WPMY-1---mAChR agonist---Milameline hydrochloride	-20.9755	0.566463	485	0.210023
WPMY-1---NA---Vitexin	-22.3771	0.565519	486	0.209973
WPMY-1---NA---Matrine	27.8076	0.563071	487	0.208418
WPMY-1---Rho associated kinase inhibitor---TC-S 7001	-25.3287	0.559567	488	0.205805
WPMY-1---Lysine methyltransferase inhibitor---EPZ 004777	-76.6014	0.558578	489	0.205705
WPMY-1---Peroxisome proliferator-activated receptor antagonist---T 0070907	-13.8986	0.557881	490	0.205896
WPMY-1---ABL1 inhibitor|PDGFR family inhibitor---Imatinib mesylate	21.4346	0.553896	491	0.202796
WPMY-1---WDR5/MLL interaction inhibitor|Lysine methyltransferase inhibitor---WDR5 0103	-31.5496	0.553453	492	0.203237
WPMY-1---NA---Protoveratrine A	-28.236	0.552697	493	0.203362
WPMY-1---Nrf2 activator---AI-3	28.2943	0.550192	494	0.201737
WPMY-1---Nucleoside analog|DNA synthesis inhibitor---cladribine	-21.4264	0.549844	495	0.202267
WPMY-1---Voltage-gated sodium channel blocker---Mephenytoin	-22.0994	0.547462	496	0.200763
WPMY-1---Dopamine receptor antagonist|Serotonin receptor antagonist---haloperidol	-54.9631	0.546429	497	0.200604
WPMY-1---Retinoic acid receptor agonist---BMS 961	-21.6264	0.544419	498	0.199467
WPMY-1---NA---Tetrandrine	-31.9321	0.543015	499	0.198934
WPMY-1---Guanine nucleotide exchange factor inhibitor|ER-Golgi transport inhibitor---brefeldin-a	-24.9264	0.539689	500	0.196477
WPMY-1---HECT family inhibitor|Ubiquitin E3 ligase inhibitor---Heclin	-72.9911	0.531775	501	0.189431
WPMY-1---Rho associated kinase inhibitor---fasudil	46.052	0.530545	502	0.189067
WPMY-1---Aurora kinase inhibitor|ABL1 inhibitor|PDGFR family inhibitor---VX 680	10.6323	0.530446	503	0.189832
WPMY-1---Cytochrome P450 inhibitor---metyrapone	311.308	0.530416	504	0.190665
WPMY-1---Sphingosine kinase inhibitor---N,N-Dimethylsphingosine	-20.1472	0.529309	505	0.190419
WPMY-1---Kinesin inhibitor---Monastrol	17.5801	0.527126	506	0.189095
WPMY-1---Peroxisome proliferator-activated receptor antagonist---SR 202	-26.9336	0.526569	507	0.189396
WPMY-1---Androgen receptor agonist---stanozolol	-35.7164	0.524825	508	0.188507
WPMY-1---Catechol-O-methyltransferase inhibitor---tolcapone	-17.9587	0.519484	509	0.18402
WPMY-1---Serotonin receptor agonist---dihydroergotamine	-22.9853	0.512956	510	0.178345
WPMY-1---Histone demethylase inhibitor---NSC 636819	59.025	0.512613	511	0.178853
WPMY-1---Ionotropic glutamate receptor, NMDA antagonist---felbamate	-35.9931	0.510417	512	0.177506
WPMY-1---Voltage-gated sodium channel blocker---phenazopyridine	-18.3105	0.507802	513	0.175738
WPMY-1---Serotonin receptor agonist---naratriptan	20.4226	0.506478	514	0.17526
WPMY-1---Alpha-adrenergic receptor antagonist|Histamine receptor agonist---tolazoline	-22.8559	0.502083	515	0.171709
WPMY-1---MEK inhibitor|IkB kinase inhibitor---Arctigenin	74.2469	0.497166	516	0.167634
WPMY-1---NA---Podophyllotoxin	-21.2685	0.495317	517	0.166626
WPMY-1---Poly(ADP-ribose) Polymerase inhibitor---ME 0328	-20.3549	0.494422	518	0.16657
WPMY-1---Ca2+/Na+-activated potassium channel blocker---senicapoc	-26.1179	0.491677	519	0.164663
WPMY-1---Microtubule inhibitor---Vinblastine sulfate	-18.85	0.491616	520	0.165438
WPMY-1---Cyclooxygenase inhibitor---indomethacin	-32.3184	0.490711	521	0.165367
WPMY-1---LRRK2 inhibitor---CZC 54252 hydrochloride	55.8431	0.490146	522	0.165635
WPMY-1---Tankyrase inhibitor---WIKI4	-29.8512	0.485893	523	0.162213
WPMY-1---Proteasome inhibitor---PSI	-36.2652	0.485662	524	0.162812
WPMY-1---Dopamine receptor partial_agonist|Serotonin receptor agonist|Serotonin receptor antagonist---aripiprazole	48.0541	0.483451	525	0.161428
WPMY-1---NA---Hydroquinine hydrobromide hydrate	-22.2769	0.481978	526	0.160782
WPMY-1---DNA methyltransferase inhibitor---Zebularine	24.7842	0.481778	527	0.161407
WPMY-1---Alpha-adrenergic receptor agonist|Monoamine transporter (SLC6A2-4) inhibitor---phenylpropanolamine	-13.2843	0.480714	528	0.161167
WPMY-1---Histamine receptor antagonist---levocabastine	26.2067	0.479954	529	0.161228
WPMY-1---FGFR family inhibitor|VEGFR family inhibitor---NVP-BGJ398	16.3007	0.478211	530	0.160305
WPMY-1---NFkB pathway inhibitor|IkB kinase inhibitor---ACHP	22.7586	0.476481	531	0.159394
WPMY-1---Dopamine receptor antagonist|Serotonin receptor antagonist---molindone	19.4708	0.47635	532	0.16008
WPMY-1---Src family negative_control---PP 3	-27.4412	0.472162	533	0.156707
WPMY-1---DNA methyltransferase inhibitor|Nucleoside analog|DNA synthesis inhibitor|RNA synthesis inhibitor---5-Azacytidine	21.2544	0.47033	534	0.155689
WPMY-1---Estrogen receptor agonist---estradiol cypionate	22.4536	0.470283	535	0.156455
WPMY-1---p38 MAPK inhibitor---losmapimod	26.9851	0.469536	536	0.15652
WPMY-1---Pim1/2 inhibitor---PIM-1 Inhibitor 2	-22.2156	0.469024	537	0.156817
WPMY-1---Histamine receptor antagonist---diphenhydramine	14.4255	0.46855	538	0.15715
WPMY-1---p38 MAPK inhibitor---SCIO 469 hydrochloride	30.6894	0.466325	539	0.155732
WPMY-1---nAChR antagonist---Atracurium besilate	-58.8583	0.464032	540	0.154244
WPMY-1---p53 activator|Sir2-like deacetylase family inhibitor---Tenovin-1	15.157	0.462475	541	0.15349
WPMY-1---Brutons Tyrosine Kinase/Tec family inhibitor---acalabrutinib	22.7409	0.461874	542	0.153692
WPMY-1---NA---(-)-Quinpirole hydrochloride	-17.8533	0.46177	543	0.154389
WPMY-1---PDGFR family inhibitor---TCS 359	16.6301	0.459941	544	0.153358
WPMY-1---Casein kinase 1 inhibitor---PF 4800567 hydrochloride	-15.1011	0.455352	545	0.149567
WPMY-1---Histone acetyltransferase inhibitor---C646	25.2156	0.454693	546	0.149704
WPMY-1---Phosphodiesterase inhibitor---BRL 50481	19.851	0.453996	547	0.149802
WPMY-1---mAChR agonist---bethanechol	20.4878	0.45131	548	0.147909
WPMY-1---Bromodomain inhibitor---NI 57	22.7912	0.451251	549	0.148642
WPMY-1---CDK negative_control|Glycogen Synthase Kinase negative_control---MeBIO	56.1878	0.451241	550	0.149423
WPMY-1---ATP-sensitive potassium channel blocker---repaglinide	62.3063	0.450632	551	0.149602
WPMY-1---Monoamine transporter (SLC6A2-4) inhibitor---escitalopram	21.082	0.449778	552	0.149536
WPMY-1---Ionotropic GABA-A receptor positive_allosteric_modulator---metharbital	-13.6122	0.44453	553	0.145074
WPMY-1---Histone demethylase inhibitor---GSK LSD 1 dihydrochloride	-63.5633	0.444329	554	0.145657
WPMY-1---Beta-adrenergic receptor agonist---albuterol	36.0225	0.444252	555	0.146364
WPMY-1---Beta-adrenergic receptor agonist---isoetharine	19.24	0.443994	556	0.146887
WPMY-1---Alpha-adrenergic receptor antagonist|Beta-adrenergic receptor antagonist---labetalol	-16.6857	0.443824	557	0.147498
WPMY-1---Ionotropic GABA-A receptor antagonist---bicuculine	-16.8322	0.442506	558	0.146959
WPMY-1---ALK/LTK family inhibitor|ROS RTK inhibitor|TNK2 inhibitor---ASP 3026	73.2543	0.441709	559	0.146939
WPMY-1---Lysine methyltransferase negative_control---UNC 2400	21.7019	0.441695	560	0.147702
WPMY-1---Raf inhibitor---AZ 628	-16.0629	0.440684	561	0.147465
WPMY-1---Monoamine transporter (SLC6A2-4) inhibitor---desipramine	22.2494	0.440385	562	0.147939
WPMY-1---Dopamine receptor agonist---dopamine	25.0733	0.435846	563	0.144173
WPMY-1---mAChR antagonist---darifenacin	-17.9539	0.433294	564	0.142391
WPMY-1---NFkB pathway inhibitor---Pyrrolidinedithiocarbamate ammonium	23.2732	0.432958	565	0.142825
WPMY-1---Glycogen synthase kinase 3 inhibitor---SB 216763	86.8787	0.430049	566	0.140684
WPMY-1---NFkB pathway inhibitor---Andrographolide	-24.7201	0.428007	567	0.139409
WPMY-1---mAChR antagonist---diphemanil	21.7563	0.427457	568	0.139624
WPMY-1---Anti-malarial agent|Toll-like receptor antagonist---hydroxychloroquine	17.1269	0.426916	569	0.139847
WPMY-1---Estrogen receptor agonist---quinestrol	-73.2474	0.425099	570	0.138792
WPMY-1---Retinoid X receptor antagonist---PA 452	-16.6772	0.423177	571	0.137632
WPMY-1---CDK inhibitor---Ro 3306	-22.0255	0.422389	572	0.137603
WPMY-1---Bromodomain inhibitor---PFI 4	-76.3915	0.42185	573	0.137823
WPMY-1---FGFR family inhibitor|VEGFR family inhibitor---FIIN 1 hydrochloride	-19.3235	0.421758	574	0.138488
WPMY-1---Acetylcholinesterase inhibitor---donepezil	-16.4554	0.419308	575	0.136794
WPMY-1---Kinesin inhibitor---K 858	14.2348	0.419013	576	0.137254
WPMY-1---NA---Lobelanidine hydrochloride	-23.6084	0.41871	577	0.137704
WPMY-1---Dopamine receptor antagonist---fluphenazine	-20.0038	0.415134	578	0.13488
WPMY-1---Tankyrase inhibitor---TC-E 5001	13.0636	0.414968	579	0.135465
WPMY-1---Non-selective kinase inhibitor---K 252a	15.181	0.41319	580	0.134436
WPMY-1---nAChR antagonist---vecuronium	12.0457	0.410629	581	0.132623
WPMY-1---DYRK inhibitor---INDY	-17.2204	0.407449	582	0.13019
WPMY-1---Electroneutral cation-Cl cotransporter (SLC12) inhibitor---indapamide	18.072	0.406818	583	0.130305
WPMY-1---Phosphodiesterase inhibitor---MY-5445	-17.4702	0.406501	584	0.130732
WPMY-1---Electroneutral cation-Cl cotransporter (SLC12) inhibitor---polythiazide	-13.6187	0.405736	585	0.13071
WPMY-1---nAChR agonist---(-)-Cotinine	14.6268	0.405709	586	0.131425
WPMY-1---NA---Tomatine	-19.6024	0.40438	587	0.130836
WPMY-1---Voltage-gated sodium channel blocker---carbamazepine	-22.8791	0.404095	588	0.131291
WPMY-1---Leukotriene synthesis inhibitor---zileuton	-18.2429	0.401931	589	0.129865
WPMY-1---Alpha-adrenergic receptor agonist---brimonidine	-18.4885	0.40123	590	0.129901
WPMY-1---NA---Geneserine	20.9735	0.399729	591	0.129135
WPMY-1---NA---(+/-)-2-cis-4-trans-Abscisic acid	-21.9187	0.399136	592	0.129276
WPMY-1---Pregnane X receptor agonist---SR 12813	-12.5425	0.39913	593	0.130003
WPMY-1---Anti-malarial agent---chloroquine	97.3324	0.397563	594	0.129168
WPMY-1---Monoamine transporter (SLC6A2-4) inhibitor---clomipramine	-26.8323	0.396931	595	0.129266
WPMY-1---PI3K inhibitor|DNA-PK inhibitor---PIK-75	19.5617	0.395844	596	0.128909
WPMY-1---NFkB pathway inhibitor---Honokiol	25.3541	0.395775	597	0.129568
WPMY-1---NA---Brucine	20.277	0.395766	598	0.130286
WPMY-1---Rho associated kinase inhibitor---RKI 1447 dihydrochloride	19.3553	0.393101	599	0.128347
WPMY-1---ErbB family inhibitor---PKI 166 hydrochloride	-52.8315	0.392306	600	0.128276
WPMY-1---Translation inhibitor---emetine	-31.3388	0.392086	601	0.128778
WPMY-1---Kinesin inhibitor---SB 743921 hydrochloride	17.6425	0.391401	602	0.128815
WPMY-1---NA---Verbenaline	19.9778	0.390819	603	0.128955
WPMY-1---mAChR agonist---Carbamoylcholine chloride	15.9335	0.388956	604	0.127811
WPMY-1---NA---Angelicin	-20.1326	0.38863	605	0.128204
WPMY-1---Alpha-adrenergic receptor agonist---tizanidine	13.1281	0.388407	606	0.128698
WPMY-1---HDAC inhibitor---MI 192	-25.6912	0.386329	607	0.127337
WPMY-1---CDK inhibitor---SU 9516	13.3258	0.385776	608	0.127498
WPMY-1---NA---Harpagoside	-18.6855	0.384015	609	0.126451
WPMY-1---Carbonic anhydrase inhibitor---diclofenamide	-16.6565	0.383165	610	0.126313
WPMY-1---Voltage-gated potassium channel blocker---HMR-1556	-13.2056	0.382948	611	0.126807
WPMY-1---Retinoic acid receptor agonist---CD 1530	-24.6127	0.382553	612	0.127123
WPMY-1---NA---Seneciphylline	-14.8734	0.382071	613	0.12735
WPMY-1---NA---Aconitine	-13.4791	0.380782	614	0.126768
WPMY-1---PKA activator---8-Bromo-cAMP, sodium salt	16.91	0.379787	615	0.12648
WPMY-1---VEGFR family inhibitor---lenvatinib	-17.5354	0.377671	616	0.125071
WPMY-1---Dopamine receptor antagonist|Serotonin receptor antagonist---chlorpromazine	-19.0674	0.377033	617	0.125137
WPMY-1---Phosphodiesterase inhibitor---roflumilast	19.8178	0.376467	618	0.125274
WPMY-1---Voltage-gated sodium channel blocker---indecainide	-12.7328	0.376032	619	0.125541
WPMY-1---Angiotensin receptor antagonist---irbesartan	26.4104	0.374482	620	0.124692
WPMY-1---PDGFR family inhibitor---5'-Fluoroindirubinoxime	12.8495	0.373936	621	0.124846
WPMY-1---mAChR agonist---Oxotremorine sesquifumarate	26.0422	0.373653	622	0.125262
WPMY-1---FAAH inhibitor---TAK 21d	18.0473	0.370657	623	0.122963
WPMY-1---NA---Tabersonine dichlorhydrate	-19.4118	0.369861	624	0.122864
WPMY-1---HDAC inhibitor---Trichostatin A	14.6634	0.369151	625	0.122849
WPMY-1---NA---Strychnine	18.8529	0.367909	626	0.122302
WPMY-1---Glycosylase inhibitor---Precose	-14.6718	0.367129	627	0.122215
WPMY-1---Farnesyl pyrophosphate synthase inhibitor---risedronate	-13.5879	0.36687	628	0.122648
WPMY-1---HDAC inhibitor---TC-H 106	-23.06	0.366387	629	0.122856
WPMY-1---Mnk1/2 inhibitor---ETP 45835 dihydrochloride	11.8332	0.364788	630	0.121946
WPMY-1---Src family inhibitor---KB SRC 4	37.0349	0.361029	631	0.118877
WPMY-1---Phosphodiesterase inhibitor---IBMX	16.5436	0.35598	632	0.114516
WPMY-1---Serotonin receptor agonist---zolmitriptan	-18.9962	0.355211	633	0.114433
WPMY-1---FAAH inhibitor---PF 3845	-21.9321	0.354439	634	0.114347
WPMY-1---PKC activator---FR 236924	17.6535	0.353983	635	0.114575
WPMY-1---NA---Epicatechin-(-)	-15.974	0.352363	636	0.113638
WPMY-1---NA---Amygdalin	20.1272	0.350984	637	0.112942
WPMY-1---NFkB pathway inhibitor|IkB kinase inhibitor---TPCA-1	23.9737	0.349392	638	0.112031
WPMY-1---CDK inhibitor---PD 0332991 isethionate	16.9152	0.343186	639	0.106505
WPMY-1---Sir2-like deacetylase family inhibitor---AGK 2	13.8559	0.342951	640	0.10695
WPMY-1---Cyclooxygenase inhibitor---oxyphenbutazone	20.6256	0.341768	641	0.106445
WPMY-1---Histone demethylase inhibitor---IOX 1	-19.403	0.341755	642	0.107108
WPMY-1---NA---Veprisine	14.2552	0.340833	643	0.106862
WPMY-1---DNA alkylating_agent---dacarbazine	17.3491	0.340709	644	0.107413
WPMY-1---Respiratory chain inhibitor---3-Nitropropionic acid	22.842	0.340567	645	0.107945
WPMY-1---CDK inhibitor---BS 181 dihydrochloride	-53.2954	0.340332	646	0.108383
WPMY-1---Sphingosine kinase inhibitor---PF 543 hydrochloride	-14.0396	0.340052	647	0.108775
WPMY-1---NA---Condelphine	-14.2432	0.339189	648	0.108583
WPMY-1---mAChR agonist---(+)-Muscarine iodide	13.7037	0.338535	649	0.108598
WPMY-1---NA---Hydrocupreine	-17.276	0.337092	650	0.107824
WPMY-1---NA---Convolamine hydrochloride	13.8356	0.337031	651	0.108431
WPMY-1---NA---Kinetin riboside	-23.7009	0.336848	652	0.108914
WPMY-1---NA---Gibberellic acid	-12.2973	0.336522	653	0.109254
WPMY-1---NA---Genoscopolamine HBr	15.7949	0.335021	654	0.108417
WPMY-1---CDK inhibitor---NU 2058	18.8647	0.334202	655	0.108262
WPMY-1---ABL1 inhibitor---GNF 2	29.4711	0.333172	656	0.107894
WPMY-1---Angiotensin receptor antagonist---losartan	16.826	0.333129	657	0.108512
WPMY-1---Cyclooxygenase inhibitor---etodolac	17.0988	0.329154	658	0.105198
WPMY-1---NA---Betulin	-14.7257	0.325829	659	0.102533
WPMY-1---Inositol phosphatase inhibitor---L-690,330	-10.8637	0.324916	660	0.102279
WPMY-1---Ionotropic GABA-A receptor positive_allosteric_modulator---thiopental	14.5831	0.323649	661	0.101669
WPMY-1---Phosphodiesterase inhibitor---flavoxate	32.244	0.322796	662	0.101473
WPMY-1---NA---Chlorogenic acid	-14.361	0.322097	663	0.101429
WPMY-1---Monopolar spindle 1 kinase inhibitor---Mps BAY 2a	9.89733	0.321972	664	0.101958
WPMY-1---NA---Sparteine (-)	18.8334	0.320022	665	0.100662
WPMY-1---HDAC inhibitor---Sodium butyrate	18.0564	0.319628	666	0.10092
WPMY-1---Alpha-adrenergic receptor agonist|Beta-adrenergic receptor agonist---norepinephrine	20.2365	0.318879	667	0.100824
WPMY-1---Androgen receptor agonist|Progesterone receptor agonist---danazol	-17.5786	0.31804	668	0.100635
WPMY-1---Nucleoside analog|DNA synthesis inhibitor---gemcitabine	18.2028	0.317925	669	0.101169
WPMY-1---Voltage-gated potassium channel blocker---amiodarone	-15.4669	0.31776	670	0.101653
WPMY-1---Cyclooxygenase inhibitor---aminosalicylate	12.1293	0.317314	671	0.101855
WPMY-1---NA---Strychnospermine	17.9554	0.31703	672	0.102218
WPMY-1---AMPK activator---Metformin hydrochloride	15.712	0.315758	673	0.101591
WPMY-1---NA---Tocopherol (R,S)	14.6453	0.315467	674	0.101945
WPMY-1---Intracellular Calcium activator---Ionomycin free acid	22.6817	0.315147	675	0.10227
WPMY-1---Phosphodiesterase inhibitor---T 0156 hydrochloride	16.2254	0.314134	676	0.101899
WPMY-1---NA---Abietic Acid	9.70913	0.314039	677	0.102446
WPMY-1---PKD inhibitor---CID 755673	16.4118	0.313951	678	0.102999
WPMY-1---Dopamine receptor antagonist|Serotonin receptor antagonist---sertindole	-70.581	0.313863	679	0.103551
WPMY-1---Dopamine receptor antagonist|Serotonin receptor antagonist---pimozide	12.7926	0.313043	680	0.10337
WPMY-1---Alpha-adrenergic receptor agonist|Beta-adrenergic receptor agonist---oxymetazoline	-32.647	0.311316	681	0.102281
WPMY-1---Progesterone receptor agonist---progesterone	19.9561	0.309942	682	0.101544
WPMY-1---mAChR antagonist---Tolterodine L-tartrate	18.1977	0.309936	683	0.102175
WPMY-1---Serotonin receptor antagonist---methysergide	17.2347	0.30799	684	0.100865
WPMY-1---Poly(ADP-ribose) Polymerase inhibitor---4-HQN	-19.4003	0.307814	685	0.101323
WPMY-1---mTOR inhibitor---XL 388	-17.281	0.307499	686	0.101642
WPMY-1---HGF receptor family inhibitor---SGX 523	-15.1795	0.307463	687	0.102238
WPMY-1---Cyclooxygenase inhibitor---tolmetin	-16.351	0.307031	688	0.102437
WPMY-1---Phosphodiesterase inhibitor---tadalafil	-13.116	0.306853	689	0.10289
WPMY-1---Cyclooxygenase inhibitor---meclofenamic-acid	-15.7083	0.306711	690	0.103378
WPMY-1---Heat shock protein inhibitor---CCT 018159	-13.2695	0.305336	691	0.102632
WPMY-1---NA---Chrysin	-17.1164	0.30288	692	0.100804
WPMY-1---Voltage-gated sodium channel blocker---phenytoin	-13.5954	0.30126	693	0.0998121
WPMY-1---NA---Leucomisine	-28.9109	0.301024	694	0.100202
WPMY-1---Polycomb repressive complex inhibitor|Ubiquitin E3 ligase inhibitor---PTC 209	-13.4798	0.300925	695	0.100728
WPMY-1---Ubiquitin E1 ligase inhibitor---NSC 624206	15.0999	0.300897	696	0.101324
WPMY-1---DNA polymerase inhibitor|DNA synthesis inhibitor---Aphidicolin	14.4475	0.300643	697	0.101695
WPMY-1---DNA alkylating_agent---temozolomide	-14.1606	0.294973	698	0.0966468
WPMY-1---PI3K inhibitor|mTOR inhibitor---PF 05212384	-39.7646	0.2941	699	0.096396
WPMY-1---Kinesin inhibitor---S-Trityl-L-cysteine	11.3428	0.293245	700	0.0961615
WPMY-1---Hydrogen potassium ATPase inhibitor---rabeprazole	11.043	0.293115	701	0.0966514
WPMY-1---NA---Fluorocurarine chloride	16.3387	0.291385	702	0.09554
WPMY-1---NA---Isoconessimine	50.3044	0.29056	703	0.0953342
WPMY-1---NA---Cynarin	13.7194	0.28897	704	0.094361
WPMY-1---Bromodomain inhibitor---MS 436	13.4618	0.288033	705	0.0940406
WPMY-1---Nrf2 activator---ML 334	-19.0278	0.28441	706	0.091033
WPMY-1---NA---Ajmaline	11.0428	0.282893	707	0.0901309
WPMY-1---PDGFR family inhibitor---tandutinib	9.85308	0.282401	708	0.0902522
WPMY-1---Monoamine transporter (SLC6A2-4) inhibitor|Dopamine receptor antagonist---amoxapine	-17.1222	0.281812	709	0.0902763
WPMY-1---Monoamine transporter (SLC6A2-4) inhibitor---maprotiline	-15.5189	0.281175	710	0.0902514
WPMY-1---Histamine receptor antagonist---alimemazine	-14.9516	0.281032	711	0.0907203
WPMY-1---Dopamine receptor antagonist|Serotonin receptor antagonist---iloperidone	-30.9098	0.280883	712	0.0911811
WPMY-1---Monoamine oxidase inhibitor---phenelzine	-39.6358	0.279354	713	0.0902616
WPMY-1---NA---Homatropine HBr	-14.8088	0.277422	714	0.0889381
WPMY-1---Angiotensin converting enzyme inhibitor---lisinopril	-13.0631	0.276892	715	0.089016
WPMY-1---CDK inhibitor---AZD 5438	-13.6753	0.275092	716	0.0878236
WPMY-1---Ionotropic GABA-A receptor positive_allosteric_modulator---diazepam	-7.25867	0.272024	717	0.0853619
WPMY-1---Monoamine transporter (SLC6A2-4) inhibitor---dextroamphetamine	48.1825	0.271896	718	0.0858384
WPMY-1---PI3K inhibitor---alpelisib	42.5606	0.27134	719	0.085887
WPMY-1---Non-selective kinase inhibitor---H-7 dihydrochloride	20.6964	0.271065	720	0.0862159
WPMY-1---Heat shock protein inhibitor---NVP-AUY922	-40.1212	0.266651	721	0.082405
WPMY-1---Retinoid X receptor antagonist---HX 531	13.5559	0.266579	722	0.0829346
WPMY-1---Hyperpolarization-activated cyclic nucleotide-gated channel blocker---ZD-7288	45.7392	0.26405	723	0.0810067
WPMY-1---Poly(ADP-ribose) Polymerase inhibitor---Nicotinamide	43.373	0.261736	724	0.0792925
WPMY-1---Bile acid receptor agonist---betulinic-acid	-10.6976	0.261091	725	0.0792479
WPMY-1---Casein kinase 1 inhibitor|CDK inhibitor---(R)-DRF053 dihydrochloride	-11.4945	0.260741	726	0.0794964
WPMY-1---Histamine receptor antagonist---cimetidine	12.6551	0.258122	727	0.0774746
WPMY-1---Histamine receptor antagonist---terfenadine	12.7664	0.257838	728	0.0777876
WPMY-1---Voltage-gated calcium channel blocker---nifedipine	-84.5267	0.257586	729	0.0781321
WPMY-1---NA---Variolaric acid	9.52939	0.256941	730	0.0780822
WPMY-1---Glucocorticoid receptor agonist---hydrocortisone	-60.7708	0.256624	731	0.0783599
WPMY-1---Electroneutral cation-Cl cotransporter (SLC12) inhibitor|Ionotropic glutamate receptor, AMPA modulator---cyclothiazide	53.7394	0.256157	732	0.0784861
WPMY-1---NA---Rauwolscine hydrochloride	-15.4214	0.255174	733	0.078096
WPMY-1---Carbonic anhydrase inhibitor---acetazolamide	-73.8506	0.254676	734	0.07819
WPMY-1---Beta-adrenergic receptor agonist---bitolterol	46.1292	0.251059	735	0.0751645
WPMY-1---Bromodomain inhibitor---BI 9564	20.4411	0.250566	736	0.0752621
WPMY-1---NA---Retrorsine	-13.0205	0.250117	737	0.0754031
WPMY-1---Translation inhibitor---Cycloheximide	-16.2607	0.246889	738	0.0727635
WPMY-1---Ionotropic glutamate receptor, NMDA antagonist---acamprosate	26.4194	0.246857	739	0.0733199
WPMY-1---Phosphodiesterase inhibitor---Ibudilast	-11.2969	0.24614	740	0.0731902
WPMY-1---Opioid receptor agonist---meperidine	-48.5423	0.245097	741	0.0727331
WPMY-1---Nucleoside analog|DNA synthesis inhibitor---azathioprine	25.0964	0.244399	742	0.072621
WPMY-1---Cyclooxygenase inhibitor|Leukotriene synthesis inhibitor|Peroxisome proliferator-activated receptor activator---balsalazide	77.9918	0.243214	743	0.0720208
WPMY-1---NA---Quercetin 3-rutinoside	55.0851	0.2419	744	0.0712917
WPMY-1---NA---(-)-Cinchonidine	-10.529	0.239306	745	0.0692811
WPMY-1---Polo-like kinase inhibitor|PDGFR family inhibitor---NMS-1286937	5.62484	0.238878	746	0.0694355
WPMY-1---ErbB family inhibitor|Janus kinase family inhibitor|Non-selective kinase inhibitor---WHI-P 154	-16.2405	0.238323	747	0.069462
WPMY-1---NA---Lactobionic acid	-9.49291	0.23659	748	0.0683101
WPMY-1---WDR5/MLL interaction inhibitor|Lysine methyltransferase inhibitor---MI 2 dihydrochloride	-13.918	0.234394	749	0.066694
WPMY-1---Acetylcholinesterase inhibitor---rivastigmine	15.26	0.233334	750	0.0662141
WPMY-1---Nrf2 activator---NK 252	-36.609	0.232949	751	0.0664073
WPMY-1---Glycogen synthase kinase 3 inhibitor---TC-G 24	55.7197	0.22836	752	0.0623962
WPMY-1---Respiratory chain inhibitor|AMPK activator---phenformin	-45.125	0.2283	753	0.062913
WPMY-1---NA---Vincamine	-8.35203	0.227588	754	0.0627778
WPMY-1---NA---Ethylvanilline	31.2862	0.226819	755	0.0625843
WPMY-1---p38 MAPK inhibitor|c-Jun kinase inhibitor---BIRB 796	52.1976	0.225737	756	0.0620776
WPMY-1---Sir2-like deacetylase family inhibitor---Salermide	-9.3852	0.225477	757	0.0623917
WPMY-1---Cannabinoid receptor agonist---CB 13	-10.4604	0.224286	758	0.0617734
WPMY-1---Ask1/MEKK5 inhibitor---NQDI 1	7.98396	0.224215	759	0.0622747
WPMY-1---NA---Carcinine	-9.37711	0.22207	760	0.0607022
WPMY-1---Actin inhibitor---SMIFH2	-7.52321	0.221161	761	0.0603645
WPMY-1---Cyclooxygenase inhibitor---meloxicam	13.6601	0.220975	762	0.0607482
WPMY-1---Phospholipase inhibitor---FIPI	-12.9602	0.220353	763	0.0606962
WPMY-1---Beta-adrenergic receptor antagonist---nebivolol	-11.2851	0.220116	764	0.0610275
WPMY-1---PI3K inhibitor|DNA-PK inhibitor---wortmannin	8.05313	0.219211	765	0.0606909
WPMY-1---Voltage-gated sodium channel blocker---ranolazine	-24.6358	0.219182	766	0.0612289
WPMY-1---Actin inhibitor---CK 869	10.9971	0.219127	767	0.0617409
WPMY-1---ErbB family inhibitor---BMS 599626 dihydrochloride	-10.3462	0.218225	768	0.0614049
WPMY-1---p38 MAPK inhibitor---SB 202190	14.3705	0.216783	769	0.0605277
WPMY-1---NA---Huperzine A	10.5823	0.216171	770	0.0604801
WPMY-1---Non-selective kinase inhibitor---Apigenin	-8.13734	0.215518	771	0.0603908
WPMY-1---PDGFR family inhibitor|Brutons Tyrosine Kinase/Tec family inhibitor---CHMFL-FLT3-122	-10.0201	0.214996	772	0.060432
WPMY-1---Beta-adrenergic receptor antagonist---atenolol-()	14.9415	0.214664	773	0.0606621
WPMY-1---NA---Delcorine	-8.86224	0.212228	774	0.0587878
WPMY-1---Cytochrome P450 inhibitor|Anti-fungal agent|Ca2+/Na+-activated potassium channel blocker---Clotrimazole	-10.1006	0.211584	775	0.0587042
WPMY-1---p38 MAPK inhibitor---VX 745	11.3215	0.211342	776	0.0590225
WPMY-1---Peroxisome proliferator-activated receptor activator---GW 7647	-7.78464	0.211151	777	0.0593903
WPMY-1---PPAR agonist---Tesaglitazar	-9.47004	0.209452	778	0.0582497
WPMY-1---Glucocorticoid receptor agonist---methylprednisolone	15.4249	0.209371	779	0.0587266
WPMY-1---Bromodomain inhibitor---BAZ2-ICR	-11.1758	0.209144	780	0.059057
WPMY-1---NA---Corynanthine hydrochloride	45.1405	0.207904	781	0.0583733
WPMY-1---Opioid receptor agonist---loperamide	10.6024	0.207315	782	0.0583398
WPMY-1---mAChR antagonist---Tiotropium bromide	-11.7286	0.207116	783	0.0586966
WPMY-1---Dopamine receptor agonist|Serotonin receptor agonist---pergolide	10.1672	0.203302	784	0.0554366
WPMY-1---Heat shock protein inhibitor---gedunin	-11.7152	0.202457	785	0.0551448
WPMY-1---Janus kinase family inhibitor---ZM 39923 hydrochloride	-12.3488	0.201535	786	0.0547765
WPMY-1---NA---Yohimbinic acid monohydrate	-9.13245	0.200976	787	0.0547695
WPMY-1---Raf inhibitor|PDGFR family inhibitor|RET RTK inhibitor|FGFR family inhibitor|VEGFR family inhibitor|CDK inhibitor|Non-selective kinase inhibitor|DDR(collagen receptor) family inhibitor---sorafenib	11.796	0.200691	788	0.0550352
WPMY-1---mAChR antagonist---tridihexethyl	14.6646	0.200319	789	0.055214
WPMY-1---Janus kinase family inhibitor---Atiprimod dihydrochloride	57.7049	0.198555	790	0.0540001
WPMY-1---Serotonin receptor antagonist---Ritanserin	9.60875	0.198394	791	0.0543885
WPMY-1---Voltage-gated potassium channel blocker---dalfampridine	9.56716	0.197283	792	0.0538267
WPMY-1---LRRK2 inhibitor---LRRK2-IN-1	-7.31632	0.196978	793	0.0540694
WPMY-1---DNA alkylating_agent---busulfan	-8.50248	0.196773	794	0.0544115
WPMY-1---DNA synthesis inhibitor---altretamine	-12.9945	0.196754	795	0.0549391
WPMY-1---mAChR antagonist---profenamine	-9.02127	0.195144	796	0.0538753
WPMY-1---Electroneutral cation-Cl cotransporter (SLC12) inhibitor---metolazone	-12.5419	0.194448	797	0.0537242
WPMY-1---ErbB family inhibitor---TAK 165	9.81711	0.194445	798	0.0542666
WPMY-1---PI3K inhibitor|mTOR inhibitor|DNA-PK inhibitor|VEGFR family inhibitor|Src family inhibitor|ABL1 inhibitor|PDGFR family inhibitor|Non-selective Tyrosine kinase inhibitor---PP 121	10.0691	0.194193	799	0.054558
WPMY-1---Polo-like kinase inhibitor---SBE 13 hydrochloride	11.3605	0.193984	800	0.0548924
WPMY-1---Dopamine receptor agonist---ropinirole	-9.15733	0.191949	801	0.0533995
WPMY-1---NA---Boldine	-25.6154	0.191555	802	0.0535473
WPMY-1---Hyperpolarization-activated cyclic nucleotide-gated channel blocker---ivabridine	5.32362	0.191522	803	0.0540555
WPMY-1---Bromodomain inhibitor---NI 42	-11.6417	0.190799	804	0.0538738
WPMY-1---NA---Oxymatrine	-8.60589	0.18983	805	0.0534438
WPMY-1---Insulin receptor family inhibitor---linsitinib	-30.8857	0.188876	806	0.0530299
WPMY-1---Androgen receptor agonist---nandrolone-decanoate	11.2031	0.188516	807	0.0532077
WPMY-1---NA---Isoliquiritigenin	18.1233	0.188028	808	0.0532579
WPMY-1---Monoamine transporter (SLC6A2-4) inhibitor---sertraline	-26.3241	0.18781	809	0.0535769
WPMY-1---NA---Fillalbin	-15.9175	0.187518	810	0.0538216
WPMY-1---NA---Conessine	-43.8	0.185539	811	0.0523786
WPMY-1---HMG-CoA reductase inhibitor---Pitavastatin calcium	-9.2746	0.180556	812	0.0479306
WPMY-1---NA---Atropine sulfate monohydrate	8.55914	0.180029	813	0.0479383
WPMY-1---Poly(ADP-ribose) Polymerase inhibitor---EB 47	8.94015	0.180006	814	0.0484485
WPMY-1---Androgen receptor agonist---oxandrolone	-12.597	0.179434	815	0.04841
WPMY-1---CDK inhibitor|Glycogen synthase kinase 3 inhibitor---Kenpaullone	8.95745	0.179251	816	0.04876
WPMY-1---Monoamine transporter (SLC6A2-4) inhibitor---amfepramone	8.88581	0.179243	817	0.0492839
WPMY-1---AMPK activator---AICAR	7.67164	0.1791	818	0.0496717
WPMY-1---Nucleoside analog|DNA synthesis inhibitor|RNA synthesis inhibitor---5-Fluorouracil	9.07204	0.178669	819	0.0497713
WPMY-1---FAAH inhibitor---PF 750	10.217	0.178397	820	0.0500289
WPMY-1---NA---Colchicoside	-10.8728	0.178133	821	0.0502944
WPMY-1---CaM kinase inhibitor---KN 93	40.5104	0.176583	822	0.0492731
WPMY-1---NA---Genistin	-8.4008	0.176496	823	0.049714
WPMY-1---Janus kinase family inhibitor---NSC 33994	7.82219	0.175134	824	0.0488794
WPMY-1---Hepatitis C virus RNA synthesis inhibitor---nesbuvir	6.72292	0.173146	825	0.0474181
WPMY-1---Akt inhibitor---SC 66	10.9636	0.172035	826	0.0468338
WPMY-1---HIV protease inhibitor---indinavir	-28.9966	0.169151	827	0.0444746
WPMY-1---PDGFR family inhibitor---DMPQ dihydrochloride	11.1958	0.168804	828	0.044653
WPMY-1---Aurora kinase inhibitor---MLN-8054	7.68088	0.168469	829	0.0448416
WPMY-1---Glycosylase inhibitor---Miglitol	-7.57737	0.166498	830	0.0433949
WPMY-1---Alpha-adrenergic receptor antagonist---prazosin	-5.36669	0.166052	831	0.0434713
WPMY-1---NA---Pinocembrine	-10.5241	0.164256	832	0.0421975
WPMY-1---Histone demethylase inhibitor|Monoamine oxidase inhibitor---RN 1 dihydrochloride	-16.185	0.161528	833	0.0399915
WPMY-1---NA---Biotin	10.3625	0.161429	834	0.0404132
WPMY-1---NA---Tubocurarine chloride pentahydrate (+)	19.3875	0.159958	835	0.0394631
WPMY-1---HECT family activator|Ubiquitin E3 ligase activator---NAB 2	8.33778	0.158447	836	0.0384716
WPMY-1---Alpha-adrenergic receptor agonist|Serotonin receptor agonist---ergotamine	-6.96109	0.156698	837	0.0372422
WPMY-1---FAAH inhibitor---TC-F 2	9.47701	0.154886	838	0.0359487
WPMY-1---NA---Imperialine	-10.7927	0.154601	839	0.0361814
WPMY-1---Voltage-gated calcium channel blocker---methsuximide	-9.41985	0.150395	840	0.0324925
WPMY-1---LXR agonist|Estrogen receptor partial agonist---27-Hydroxycholesterol	8.20384	0.150244	841	0.0328581
WPMY-1---Voltage-gated sodium channel blocker---rufinamide	27.2723	0.14921	842	0.0323405
WPMY-1---NA---Glycocholic acid	-5.60557	0.148383	843	0.0320292
WPMY-1---Focal Adhesion Kinase inhibitor---FAK Inhibitor 14	7.27701	0.148179	844	0.0323399
WPMY-1---Estrogen receptor agonist---dienestrol	-8.46026	0.148093	845	0.0327681
WPMY-1---Actin inhibitor---Wiskostatin	2.64332	0.145544	846	0.0307324
WPMY-1---mTOR inhibitor|PI3K inhibitor---AZD 3147	-8.01348	0.144483	847	0.0301852
WPMY-1---Electroneutral cation-Cl cotransporter (SLC12) inhibitor---benzthiazide	-5.93684	0.143911	848	0.0301254
WPMY-1---NA---Yohimbine hydrochloride	7.38225	0.143865	849	0.0305907
WPMY-1---HDAC inhibitor---CI 994	-30.2714	0.143808	850	0.0310456
WPMY-1---TGF beta receptor inhibitor---LY 364947	-8.66067	0.143474	851	0.0312222
WPMY-1---Histamine receptor antagonist---methdilazine	-7.39064	0.143473	852	0.0317313
WPMY-1---Glucocorticoid receptor agonist---flurandrenolide	-8.31655	0.143266	853	0.0320334
WPMY-1---Rho associated kinase inhibitor|PKN2 inhibitor---Y-27632 dihydrochloride	-9.94351	0.139657	854	0.0289331
WPMY-1---Peroxisome proliferator-activated receptor activator---Fenofibrate	-7.78932	0.138669	855	0.0284533
WPMY-1---Akt inhibitor|PKA inhibitor|PKC inhibitor|AMPK inhibitor---GSK 690693	7.87751	0.138551	856	0.0288433
WPMY-1---PI3K inhibitor---LY 294002 hydrochloride	-7.35744	0.138057	857	0.0288558
WPMY-1---HDAC inhibitor---Scriptaid	9.91098	0.137811	858	0.0291167
WPMY-1---Nucleoside analog|DNA synthesis inhibitor---Nelarabine	-35.6497	0.136834	859	0.0286457
WPMY-1---Aurora kinase inhibitor|Janus kinase family inhibitor|p90 RSK inhibitor|ABL1 inhibitor|PDGFR family inhibitor|Non-selective kinase inhibitor---AT-9283	15.0286	0.136392	860	0.0287093
WPMY-1---Histamine receptor antagonist---methantheline	-8.95975	0.13622	861	0.029042
WPMY-1---BCL inhibitor---navitoclax	11.0589	0.134552	862	0.0278772
WPMY-1---HDAC inhibitor---TCS HDAC6 20b	8.25197	0.134184	863	0.0280128
WPMY-1---Vacuolar ATPase inhibitor---Bafilomycin A1	5.94805	0.133519	864	0.0278509
WPMY-1---Lysine methyltransferase inhibitor---UNC 0224	7.43084	0.132419	865	0.027254
WPMY-1---LRRK2 inhibitor---GSK2578215A	6.9828	0.132235	866	0.0275715
WPMY-1---HDAC inhibitor---Valproic acid, sodium salt	4.72999	0.13189	867	0.0277276
WPMY-1---p53 activator|MDM2 inhibitor|Ubiquitin E3 ligase inhibitor---NSC 66811	-7.51466	0.129644	868	0.0259823
WPMY-1---NFkB pathway inhibitor---CID 2858522	-2.75652	0.128846	869	0.025684
WPMY-1---Monoamine oxidase inhibitor---rasagiline	24.2709	0.127594	870	0.0249313
WPMY-1---Lysine methyltransferase inhibitor|CDK inhibitor---Ryuvidine	-5.32818	0.126668	871	0.0245042
WPMY-1---Farnesyl pyrophosphate synthase inhibitor---zoledronic-acid	4.33597	0.125311	872	0.023646
WPMY-1---NA---Arbutin	11.2144	0.125133	873	0.0239659
WPMY-1---ERK5 inhibitor|Polo-like kinase inhibitor|TNK1 inhibitor---XMD 8-92	-7.61482	0.12502	874	0.0243499
WPMY-1---Proteasome inhibitor---AM 114	24.128	0.124726	875	0.0245529
WPMY-1---PI3K inhibitor---3-Methyladenine	3.95953	0.124601	876	0.0249236
WPMY-1---NFkB pathway inhibitor|Src family inhibitor|Syk family inhibitor---Piceatannol	-10.5783	0.124374	877	0.0251917
WPMY-1---Peroxisome proliferator-activated receptor activator---Pioglitazone hydrochloride	-5.3895	0.122671	878	0.0239838
WPMY-1---Trk receptor agonist---LM 22A4	-6.308	0.122665	879	0.0244719
WPMY-1---p38 MAPK inhibitor---TAK-715	36.007	0.122061	880	0.0243622
WPMY-1---Alpha-adrenergic receptor agonist|Beta-adrenergic receptor agonist---epinephrine	8.35781	0.121616	881	0.0244102
WPMY-1---PFKFB3 inhibitor---AZ PFKFB3 67	-5.74676	0.120702	882	0.0239889
WPMY-1---Polo-like kinase inhibitor---Centrinone	6.53116	0.120593	883	0.0243722
WPMY-1---Beta-adrenergic receptor antagonist|Alpha-adrenergic receptor antagonist---Carvedilol	-8.20833	0.120477	884	0.0247478
WPMY-1---Heat shock protein inhibitor---AEG 3482	-9.26679	0.120081	885	0.0248428
WPMY-1---PI3K inhibitor---BGT226	-10.3848	0.118092	886	0.0233437
WPMY-1---Respiratory chain inhibitor---antimycin a	-6.78173	0.117755	887	0.023497
WPMY-1---Microtubule inhibitor---vincristine	-6.04468	0.117535	888	0.0237665
WPMY-1---TGF beta receptor inhibitor---A 83-01	-7.01942	0.117288	889	0.0240083
WPMY-1---NA---Trimethylcolchicinic acid	-5.57899	0.116612	890	0.0238209
WPMY-1---Microtubule inhibitor---Indibulin	2.37365	0.115859	891	0.0235547
WPMY-1---Alpha-adrenergic receptor agonist---midodrine	12.7464	0.115447	892	0.0236301
WPMY-1---Histamine receptor antagonist---emedastine	6.8738	0.114787	893	0.0234572
WPMY-1---Glycogen synthase kinase 3 inhibitor---TWS 119	-7.98978	0.114521	894	0.0236765
WPMY-1---mTOR inhibitor|PI3K inhibitor|Syk family inhibitor|Src family inhibitor---GDC-0980	4.35923	0.114225	895	0.0238668
WPMY-1---NA---Diosmetin	3.05463	0.113576	896	0.023702
WPMY-1---PDK1 inhibitor---GSK 2334470	-19.1527	0.113449	897	0.0240596
WPMY-1---c-Jun kinase inhibitor---TCS JNK 5a	-14.4746	0.113129	898	0.0242233
WPMY-1---Aurora kinase inhibitor---TC-S 7010	-6.73955	0.113004	899	0.0245823
WPMY-1---Opioid receptor agonist---hydrocodone	7.95578	0.112557	900	0.024618
WPMY-1---HDAC inhibitor---SBHA	19.1887	0.112431	901	0.0249744
WPMY-1---Lysine methyltransferase inhibitor---UNC 0638	8.27977	0.11212	902	0.0251451
WPMY-1---Voltage-gated calcium channel blocker---nicardipine	23.7922	0.111603	903	0.0251096
WPMY-1---HGF receptor family inhibitor---PF 04217903 mesylate	7.08137	0.111534	904	0.0255203
WPMY-1---Estrogen receptor agonist---estradiol	-6.97979	0.111467	905	0.0259343
WPMY-1---Cytochrome P450 inhibitor|Anti-fungal agent|Voltage-gated potassium channel blocker---Ketoconazole	37.8913	0.111188	906	0.0261349
WPMY-1---PPAR agonist---Clofibrate	-5.98808	0.108767	907	0.0241927
WPMY-1---Voltage-gated sodium channel blocker---quinidine	-8.03597	0.108214	908	0.0241179
WPMY-1---DNA polymerase inhibitor|DNA synthesis inhibitor---AM-TS23	7.06116	0.10753	909	0.0239125
WPMY-1---NA---Piperlongumine	5.16834	0.10704	910	0.0239
WPMY-1---PKC inhibitor---D-erythro-Sphingosine (synthetic)	5.91278	0.106712	911	0.0240489
WPMY-1---HGF receptor family inhibitor|VEGFR family inhibitor---AMG458	5.65908	0.105619	912	0.0234326
WPMY-1---DNA alkylating_agent---procarbazine	5.41818	0.105438	913	0.0237273
WPMY-1---NA---Hydroquinidine HCl	-20.0491	0.104738	914	0.0235029
WPMY-1---Beta-adrenergic receptor agonist---Isoproterenol hydrochloride	-5.06773	0.103795	915	0.0230347
WPMY-1---Voltage-gated sodium channel blocker---cinchocaine	7.0649	0.103319	916	0.0230325
WPMY-1---Ubiquitin E2 ligase inhibitor---Bay 11-7821	4.39816	0.102682	917	0.0228701
WPMY-1---DNA alkylating_agent---ifosfamide	21.9304	0.102498	918	0.0231591
WPMY-1---Monoamine transporter (SLC6A2-4) inhibitor---citalopram	5.18166	0.101304	919	0.0224378
WPMY-1---Histamine receptor antagonist---loratadine	-5.9715	0.100875	920	0.0224808
WPMY-1---Acetylcholinesterase inhibitor---tacrine	5.81391	0.100741	921	0.0228187
WPMY-1---Glucocorticoid receptor agonist---mometasone furoate	6.01859	0.100719	922	0.0232682
WPMY-1---NA---2-Hydroxy-[1,4]naphthoquinone	-5.98707	0.098954	923	0.0219741
WPMY-1---NA---Dihydroergotoxine mesylate	-6.00251	0.0986277	924	0.0221181
WPMY-1---Estrogen receptor agonist---estradiol valerate	5.24399	0.0966396	925	0.0205998
WPMY-1---NA---2'-Hydroxy-4'-Methoxyacetophenone	-5.3069	0.095801	926	0.0202304
WPMY-1---NA---Asiaticoside	-4.47853	0.09551	927	0.0204082
WPMY-1---Translation inhibitor---4EGI-1	5.22264	0.0952242	928	0.0205906
WPMY-1---Tankyrase inhibitor---JW 55	23.169	0.094224	929	0.0200581
WPMY-1---Unknown target Unknown_MoA---2-methoxyestradiol	-5.54225	0.0932201	930	0.0195214
WPMY-1---HIF inhibitor---GN 44028	6.06391	0.0930704	931	0.0198385
WPMY-1---Gamma secretase inhibitor---LY411575	22.6689	0.0924422	932	0.0196765
WPMY-1---Ubiquitin E2 ligase inhibitor---CC 0651	-4.60662	0.091757	933	0.0194571
WPMY-1---Viral fusion inhibitor|Cytochrome P450 substrate---arbidol	2.01842	0.0914102	934	0.0195755
WPMY-1---NA---Calciferol	-19.6155	0.090615	935	0.019245
WPMY-1---Monoamine transporter (SLC6A2-4) inhibitor---modafinil	-5.87627	0.0903289	936	0.0194231
WPMY-1---NA---Kaempferol	13.9662	0.0901594	937	0.0197174
WPMY-1---Oxidative phosphorylation uncoupler---CCCP	3.87118	0.0888488	938	0.0188701
WPMY-1---N-linked glycosylation inhibitor---Tunicamycin	-4.55549	0.0881733	939	0.0186573
WPMY-1---NA---Glycyrrhetinic Acid	-13.904	0.0880201	940	0.0189663
WPMY-1---Voltage-gated sodium channel blocker---oxybuprocaine	3.55532	0.0878266	941	0.0192347
WPMY-1---ErbB family inhibitor---PD 153035 hydrochloride	4.77655	0.0872088	942	0.0190781
WPMY-1---Inositol phosphatase inhibitor---AS 1949490	-6.38744	0.0869619	943	0.019292
WPMY-1---Serotonin receptor antagonist---Cinanserin hydrochloride	-3.34265	0.086884	944	0.0196744
WPMY-1---VEGFR family inhibitor---SU 4312	4.7344	0.0866671	945	0.0199174
WPMY-1---Monoamine oxidase inhibitor---selegiline	3.32214	0.0857669	946	0.0194764
WPMY-1---NA---Kokusaginine	-4.88875	0.0846953	947	0.0188636
WPMY-1---Peroxisome proliferator-activated receptor activator---WY 14643	-5.35389	0.0835678	948	0.0181945
WPMY-1---NA---Hyoscyamine (L)	6.10626	0.0830231	949	0.0181077
WPMY-1---Insulin receptor family inhibitor---PQ 401	5.71788	0.0825052	950	0.0180473
WPMY-1---Heat shock protein inhibitor---PU H71	5.67596	0.0818742	951	0.0178731
WPMY-1---Dopamine receptor antagonist|Serotonin receptor antagonist---clozapine	3.41543	0.0804808	952	0.0169362
WPMY-1---AMPK activator---RSVA 405	-4.13213	0.0803361	953	0.0172474
WPMY-1---Microtubule stabilizer---Docetaxel	5.23649	0.0802397	954	0.0176064
WPMY-1---Histamine receptor antagonist---famotidine	-5.33409	0.0801207	955	0.0179425
WPMY-1---LXR agonist|Constitutive androstane receptor inverse agonist---T 0901317	5.96953	0.0799445	956	0.0182208
WPMY-1---Brutons Tyrosine Kinase/Tec family inhibitor---AVL-292	-4.43164	0.0783985	957	0.0171288
WPMY-1---Ask1/MEKK5 inhibitor---TC ASK 10	-6.71539	0.078333	958	0.0175169
WPMY-1---NA---4,2,4'-Tribenzyloxy-6'-hydroxychalcone	5.18644	0.0758518	959	0.0154888
WPMY-1---NA---Thiocolchicoside	-9.90987	0.0758427	960	0.0159324
WPMY-1---NA---Securinine	3.26317	0.0753221	961	0.0158639
WPMY-1---Ionotropic glutamate receptor, NMDA antagonist---amantadine	-4.69031	0.0742725	962	0.015266
WPMY-1---Glycosylase inhibitor---Voglibose	-4.54299	0.0734723	963	0.014917
WPMY-1---NFkB pathway inhibitor---Bay 11-7085	-4.28125	0.0724698	964	0.0143653
WPMY-1---Microtubule inhibitor---colchicine	5.61412	0.0723176	965	0.0146633
WPMY-1---Cytochrome P450 inhibitor---PF 4981517	4.06301	0.0718089	966	0.0146045
WPMY-1---Gamma secretase inhibitor---avagacestat	15.7453	0.0717814	967	0.0150263
WPMY-1---NA---Calycanthine	3.93854	0.0707077	968	0.0144014
WPMY-1---NA---Bakankosine	4.83758	0.0706915	969	0.0148336
WPMY-1---mAChR antagonist---Scopolamine hydrobromide	-4.03666	0.0703876	970	0.0149777
WPMY-1---mAChR antagonist---cyclopentolate	4.8785	0.0700506	971	0.0150883
WPMY-1---Peroxisome proliferator-activated receptor activator---S26948	-4.52444	0.0696981	972	0.0151827
WPMY-1---Ionotropic GABA-A receptor positive_allosteric_modulator---flurazepam	-3.21673	0.0695832	973	0.0155145
WPMY-1---Cyclooxygenase inhibitor---ibuprofen	3.23237	0.0690288	974	0.0154062
WPMY-1---Serotonin receptor antagonist|Dopamine receptor antagonist---Quetiapine hemifumarate	-4.61225	0.0683709	975	0.015194
WPMY-1---Angiotensin converting enzyme inhibitor---enalaprilat	-4.6434	0.0683139	976	0.0155821
WPMY-1---HIV protease inhibitor---lopinavir	14.8569	0.0682981	977	0.0160111
WPMY-1---DNA methyltransferase inhibitor---RG 108	-5.89589	0.0672646	978	0.0154218
WPMY-1---Alpha-adrenergic receptor antagonist---silodosin	5.16475	0.0666794	979	0.0152805
WPMY-1---AMPK activator---ZLN 024 hydrochloride	3.12319	0.0663237	980	0.0153682
WPMY-1---Poly(ADP-ribose) Polymerase inhibitor---DR 2313	4.19426	0.0641613	981	0.0136487
WPMY-1---Checkpoint kinase inhibitor---SB 218078	12.459	0.063913	982	0.0138429
WPMY-1---NA---Unsevine	-3.44427	0.0626309	983	0.0130028
WPMY-1---Trk receptor agonist---7,8-Dihydroxyflavone	3.31169	0.0622941	984	0.0131076
WPMY-1---Metabotropic glutamate receptor agonist---Spaglumic acid	-2.89622	0.0615818	985	0.0128365
WPMY-1---SCF complex inhibitor|Ubiquitin E3 ligase inhibitor---SKPin C1	4.91794	0.061211	986	0.0129063
WPMY-1---Monoamine transporter (SLC6A2-4) inhibitor---phentermine	-4.56513	0.0598532	987	0.0119887
WPMY-1---CDK inhibitor---Roscovitine	2.1437	0.0589958	988	0.0115712
WPMY-1---Sphingosine kinase inhibitor---SKI II	-4.5137	0.0587861	989	0.0118008
WPMY-1---HDAC inhibitor---LMK 235	-3.87282	0.0585839	990	0.0120375
WPMY-1---Anti-microbial agent---Salinomycin Sodium	3.15165	0.0581437	991	0.0120357
WPMY-1---DNA synthesis inhibitor---cyclophosphamide	3.23848	0.0557573	992	0.0100874
WPMY-1---Voltage-gated potassium channel blocker---E-4031	-3.08568	0.0557256	993	0.0104933
WPMY-1---Cyclooxygenase inhibitor---ketoprofen	-3.64621	0.0549061	994	0.0101109
WPMY-1---Tankyrase inhibitor---G007-LK	-2.33088	0.0542207	995	0.00986218
WPMY-1---Bromodomain inhibitor---OF 1	4.56144	0.054071	996	0.0101487
WPMY-1---Pregnane X receptor agonist|Histamine receptor antagonist---Meclizine dihydrochloride	-2.93962	0.0538025	997	0.010316
WPMY-1---Heat shock protein inhibitor---pifithrin-mu	2.39485	0.0533152	998	0.0102641
WPMY-1---NA---10-Methoxy-o-demethyltsilanine	4.207	0.0531899	999	0.0105738
WPMY-1---NA---Kainic acid	-3.80706	0.0526659	1000	0.0104843
WPMY-1---Monoamine oxidase inhibitor---isocarboxazid	8.93062	0.0526588	1001	0.0109112
WPMY-1---NA---Vinpocetine	-2.72772	0.0523707	1002	0.0110568
WPMY-1---Ca2+/Na+-activated potassium channel blocker---paxilline	-3.04174	0.0509655	1003	0.0100848
WPMY-1---Anti-microbial agent---pentamidine	2.02586	0.050698	1004	0.0102501
WPMY-1---HDAC inhibitor---M 344	-12.381	0.050493	1005	0.0104775
WPMY-1---Calmodulin antagonist---W-13 hydrochloride	-3.8584	0.0497143	1006	0.0101307
WPMY-1---Aurora kinase inhibitor---MK-8745	2.02879	0.0493868	1007	0.0102347
WPMY-1---NA---Aminophylline	-7.29746	0.0486411	1008	0.00992001
WPMY-1---NA---Salicin	-4.54815	0.048348	1009	0.0100576
WPMY-1---Actin inhibitor---Cytochalasin B	2.85111	0.0482747	1010	0.0104145
WPMY-1---Voltage-gated sodium channel blocker---zonisamide	2.49319	0.047834	1011	0.0104036
WPMY-1---Raf inhibitor|PDGFR family inhibitor|FGFR family inhibitor|VEGFR family inhibitor|ABL1 inhibitor|Non-selective kinase inhibitor|DDR(collagen receptor) family inhibitor---regorafenib	2.85371	0.0477661	1012	0.0107651
WPMY-1---Calmodulin antagonist---CGS 9343B	1.91106	0.0469028	1013	0.0103307
WPMY-1---Acetylcholinesterase inhibitor---ambenonium	2.77304	0.0465781	1014	0.0104345
WPMY-1---NA---Quinidine hydrochloride monohydrate	-3.05139	0.0450466	1015	0.009331
WPMY-1---Monopolar spindle 1 kinase inhibitor---AZ 3146	-2.15827	0.0445332	1016	0.00924535
WPMY-1---nAChR antagonist---Cisatracurium besylate	3.06148	0.0442149	1017	0.0093543
WPMY-1---Respiratory chain inhibitor---Rotenone	-1.6868	0.0434493	1018	0.00901553
WPMY-1---Estrogen receptor agonist---estrone sulfuric acid	1.99254	0.0428611	1019	0.00885366
WPMY-1---NA---3-hydroxy-2-methyl-4-pyrone	-2.43504	0.0421244	1020	0.00854294
WPMY-1---HMG-CoA reductase inhibitor---fluvastatin	-2.74348	0.0412094	1021	0.00805351
WPMY-1---NFkB pathway inhibitor---Cardamonin	-2.91367	0.0412082	1022	0.00847748
WPMY-1---Lysine methyltransferase inhibitor---(R)-PFI 2 hydrochloride	-2.76815	0.0410971	1023	0.00879115
WPMY-1---Beta-adrenergic receptor antagonist---levobunolol	-3.20258	0.0406011	1024	0.00871946
WPMY-1---PI3K inhibitor---TGX 221	3.2941	0.0403236	1025	0.0088659
WPMY-1---CaM kinase inhibitor|Translation activator---NH 125	2.61771	0.0398891	1026	0.00885487
WPMY-1---HDAC inhibitor---NCH 51	-3.21022	0.0398849	1027	0.00927373
WPMY-1---Histone acetyltransferase inhibitor---L002	-7.32448	0.0398243	1028	0.00963586
WPMY-1---Insulin receptor family inhibitor---AG-1024	-2.1069	0.0398188	1029	0.0100526
WPMY-1---Angiotensin converting enzyme inhibitor---quinapril	2.36021	0.0397425	1030	0.0103981
WPMY-1---Aurora kinase inhibitor---PF 03814735	-3.22925	0.0394145	1031	0.0104916
WPMY-1---Phosphodiesterase inhibitor---amrinone	-2.77594	0.0389996	1032	0.0104977
WPMY-1---Casein kinase 1 inhibitor---LH 846	-1.4751	0.0385093	1033	0.010428
WPMY-1---Raf inhibitor---ZM 336372	2.43107	0.0384073	1034	0.0107462
WPMY-1---Histamine receptor antagonist---antazoline	-2.56817	0.0382462	1035	0.0110049
WPMY-1---NA---Baicalin	1.66664	0.0369446	1036	0.0101227
WPMY-1---Polo-like kinase inhibitor---GSK461364	-2.39603	0.0356313	1037	0.00922842
WPMY-1---NA---2-hydroxy-3-methoxy-naphtoquinone	2.35517	0.0353284	1038	0.00934417
WPMY-1---NA---Eserine sulfate, physostigmine sulfate	2.01214	0.0352355	1039	0.0096695
WPMY-1---PI3K inhibitor---PI 828	-2.13621	0.034853	1040	0.00970477
WPMY-1---Histone demethylase inhibitor---JIB 04	1.95832	0.0340917	1041	0.00936079
WPMY-1---Rho associated kinase inhibitor---HA 1100 hydrochloride	-1.54427	0.0334339	1042	0.00911998
WPMY-1---Bromodomain inhibitor---SGC-CBP30	1.67522	0.0331293	1043	0.00923198
WPMY-1---NA---Delsoline	1.27362	0.032684	1044	0.00920288
WPMY-1---NA---6-Hydroxytropinone	2.46088	0.0326424	1045	0.00957712
WPMY-1---Angiotensin converting enzyme inhibitor---enalapril	1.65607	0.0325215	1046	0.00987164
WPMY-1---Histone demethylase inhibitor|Monoamine oxidase inhibitor---Tranylcypromine hydrochloride	2.33732	0.0325083	1047	0.0102734
WPMY-1---SCF complex inhibitor|Ubiquitin E3 ligase inhibitor---SMER 3	-2.14735	0.0312067	1048	0.00938637
WPMY-1---Oxidative phosphorylation uncoupler---Malonoben	-3.14833	0.0299743	1049	0.00856817
WPMY-1---mAChR antagonist---biperiden	-4.96678	0.0295621	1050	0.00856979
WPMY-1---ATP-sensitive potassium channel activator---diazoxide	-5.71617	0.0293506	1051	0.0087717
WPMY-1---Alpha-adrenergic receptor antagonist---doxazosin	-5.24688	0.0291838	1052	0.00901799
WPMY-1---PDGFR family inhibitor|FGFR family inhibitor---masitinib	-2.09457	0.0282481	1053	0.00849491
WPMY-1---Alpha-adrenergic receptor antagonist---phenoxybenzamine	2.16973	0.0279512	1054	0.00861022
WPMY-1---Aurora kinase inhibitor---SNS 314 mesylate	-2.04319	0.0271564	1055	0.00822723
WPMY-1---Cannabinoid receptor agonist---WIN 55,212-2 mesylate	-1.91295	0.0265064	1056	0.0079887
WPMY-1---Poly(ADP-ribose) Polymerase inhibitor---BYK 49187	2.52395	0.0258325	1057	0.00772592
WPMY-1---NA---Stevioside	-1.60974	0.0251524	1058	0.00745644
WPMY-1---NA---Quinic acid	-1.40653	0.025018	1059	0.00773234
WPMY-1---HDAC inhibitor---BRD 4354	-3.66991	0.0238195	1060	0.00694374
WPMY-1---Histone demethylase inhibitor---TC-E 5002	1.30457	0.0236752	1061	0.00720903
WPMY-1---FAAH inhibitor---URB 597	1.28202	0.0223254	1062	0.00626836
WPMY-1---Farnesyl pyrophosphate synthase inhibitor---alendronate	-3.8496	0.0214309	1063	0.00578257
WPMY-1---Voltage-gated calcium channel blocker---verapamil	-1.06124	0.0211784	1064	0.00593847
WPMY-1---DYRK inhibitor---AZ 191	1.20825	0.0210252	1065	0.00619321
WPMY-1---Hydrogen potassium ATPase inhibitor---lansoprazole	-1.09169	0.0206836	1066	0.00625924
WPMY-1---Akt inhibitor---FPA 124	-4.59564	0.02046	1067	0.00644281
WPMY-1---Topoisomerase inhibitor---etoposide	-0.94545	0.0203166	1068	0.00670621
WPMY-1---Telomerase inhibitor---Costunolide	1.26676	0.0186563	1069	0.00545243
WPMY-1---mTOR inhibitor---WYE-125132	1.39393	0.0179089	1070	0.00511112
WPMY-1---DNA alkylating_agent---streptozotocin	1.23881	0.017243	1071	0.00485083
WPMY-1---Monoamine transporter (SLC6A2-4) inhibitor|Serotonin receptor antagonist|Alpha-adrenergic receptor antagonist|Dopamine receptor antagonist|Histamine receptor antagonist---trimipramine	0.943354	0.016613	1072	0.00462615
WPMY-1---Cyclooxygenase inhibitor---sulindac	-0.538212	0.0163917	1073	0.00480987
WPMY-1---Serotonin receptor agonist---rizatriptan	0.975764	0.0162386	1074	0.00506131
WPMY-1---Beta-adrenergic receptor antagonist---metoprolol	-1.1993	0.0160106	1075	0.00523748
WPMY-1---Serotonin receptor antagonist|Beta-adrenergic receptor antagonist---SDZ 21009	2.34978	0.0158757	1076	0.00550642
WPMY-1---HGF receptor family inhibitor---MK-8033	-0.701746	0.0157094	1077	0.0057435
WPMY-1---Voltage-gated calcium channel blocker---diltiazem	0.852463	0.0153304	1078	0.00576757
WPMY-1---Phosphodiesterase inhibitor---Milrinone	-1.11668	0.0153003	1079	0.00614012
WPMY-1---Bromodomain inhibitor---I-BET 151 dihydrochloride	1.1313	0.0152651	1080	0.00650723
WPMY-1---Raf inhibitor|VEGFR family inhibitor---PLX-4720	-4.53225	0.0151711	1081	0.00681517
WPMY-1---Beta-adrenergic receptor antagonist---ICI 89406	-0.865765	0.0130882	1082	0.00513391
WPMY-1---NA---Heliotrine	-0.669763	0.0126598	1083	0.00510662
WPMY-1---NA---Adenosine	0.790166	0.0114263	1084	0.00427398
WPMY-1---NA---Tropine	-3.22448	0.00987078	1085	0.00311892
WPMY-1---DNA synthesis inhibitor---anthralin	0.535348	0.00889649	1086	0.00254473
WPMY-1---nAChR agonist---RJR 2429 dihydrochloride	0.455917	0.00853144	1087	0.00257939
WPMY-1---Adenosine receptor antagonist|Phosphodiesterase inhibitor---theophylline	-2.30862	0.00813171	1088	0.00257901
WPMY-1---c-Jun kinase inhibitor---SR 3576	0.272162	0.00656059	1089	0.00140687
WPMY-1---DNA-PK inhibitor---DMNB	0.408449	0.00654697	1090	0.00179187
WPMY-1---LRRK2 inhibitor---PF 06447475	-0.85637	0.00630897	1091	0.00195213
WPMY-1---Nucleoside analog|DNA synthesis inhibitor---valganciclovir	-0.378708	0.00593328	1092	0.00197432
WPMY-1---DNA-PK inhibitor---NU 7026	0.23001	0.00494041	1093	0.00137898
WPMY-1---Sarco/endoplasmic reticulum Ca2+ ATPase (SERCA) inhibitor---Thapsigargin	-0.352949	0.00440166	1094	0.00123739
WPMY-1---Checkpoint kinase inhibitor---PD 407824	-0.197808	0.0032516	1095	0.000484122
WPMY-1---p53 activator|MDM2 inhibitor|Ubiquitin E3 ligase inhibitor---Nutlin-3	-0.16704	0.00313806	1096	0.000767015
WPMY-1---ErbB family inhibitor---erlotinib	-0.184699	0.00277162	1097	0.00079665
WPMY-1---Peroxisome proliferator-activated receptor antagonist---GSK-0660	0.182348	0.00093232	1098	-0.000646934
WPMY-1---Electroneutral cation-Cl cotransporter (SLC12) inhibitor---trichlormethiazide	0.0443344	0.000889862	1099	-0.00029404
WPMY-1---Bromodomain inhibitor---Ischemin sodium salt	-0.0164567	0.000338605	1100	-0.000450304
WPMY-1---Voltage-gated sodium channel blocker---flecainide	-0.024707	0.00031338	1101	-8.08957e-05
WPMY-1---Lysine methyltransferase inhibitor---A 366	0.00978831	4.13352e-05	1102	4.13352e-05

## Sheet: HEPG2
model_id	slope	minus_log10_pvalue	FDR rank	adjust p minuslog10 pvalue
HepG2---Bromodomain inhibitor---PFI 1	138.598	6.22833	1	3.1901
HepG2---Androgen receptor agonist---testosterone	-58.6644	5.92686	2	3.18967
HepG2---Histone demethylase inhibitor|Monoamine oxidase inhibitor---RN 1 dihydrochloride	-58.3814	5.89464	3	3.33354
HepG2---ABL1 inhibitor---GNF 2	-93.8415	5.68665	4	3.25048
HepG2---NA---Cimifugin	90.0349	5.62573	5	3.28647
HepG2---Polo-like kinase inhibitor---GW 843682X	-36.8565	5.60572	6	3.34564
HepG2---CDK inhibitor---Senexin A	-37.2987	5.43687	7	3.24374
HepG2---Voltage-gated calcium channel inhibitor---pregabalin	-47.248	5.01195	8	2.87682
HepG2---Checkpoint kinase inhibitor---AZD 7762 hydrochloride	-77.9766	4.99387	9	2.90989
HepG2---Estrogen receptor agonist---diethylstilbestrol	52.6656	4.84231	10	2.80408
HepG2---Rho associated kinase inhibitor|p90 RSK inhibitor---GSK 429286	-35.8103	4.83716	11	2.84033
HepG2---Voltage-gated sodium channel blocker---bupivacaine	132.44	4.60333	12	2.64429
HepG2---Alpha-adrenergic receptor antagonist---doxazosin	-338.116	4.53868	13	2.6144
HepG2---Dopamine receptor antagonist---thiethylperazine	-116.601	4.52382	14	2.63173
HepG2---NA---Azathymine, 6	43.2461	4.52153	15	2.6594
HepG2---Src family inhibitor---A 419259 trihydrochloride	50.3431	4.47268	16	2.63858
HepG2---Opioid receptor agonist---oxycodone	-137.413	4.33314	17	2.52536
HepG2---Bromodomain inhibitor---ISOX DUAL	-117.918	4.31676	18	2.53381
HepG2---NA---Protoveratrine A	-40.3151	4.21006	19	2.45059
HepG2---Angiotensin converting enzyme inhibitor---perindopril	61.0579	4.13316	20	2.39597
HepG2---Opioid receptor agonist---fentanyl	23.2683	4.1292	21	2.41319
HepG2---Dopamine receptor antagonist|Serotonin receptor antagonist---haloperidol	52.8916	4.09209	22	2.39629
HepG2---Phosphodiesterase inhibitor---TC-E 5005	68.2076	4.03765	23	2.36116
HepG2---NA---Tropic acid	-23.0444	3.98938	24	2.33137
HepG2---HDAC inhibitor---FK 228	-38.8324	3.90742	25	2.26714
HepG2---Nrf2 activator---AI-3	38.4445	3.84048	26	2.21723
HepG2---ATM inhibitor---Mirin	306.408	3.80136	27	2.1945
HepG2---Poly(ADP-ribose) Polymerase inhibitor---3-Aminobenzamide	-48.124	3.69462	28	2.10356
HepG2---Brutons Tyrosine Kinase/Tec family inhibitor---PF 06465469	42.99	3.61762	29	2.04179
HepG2---c-Jun kinase inhibitor---TCS JNK 6o	37.2417	3.58708	30	2.02598
HepG2---Akt inhibitor|PKA inhibitor|CDK inhibitor|Glycogen synthase kinase 3 inhibitor|ERK1/2 inhibitor---A-674563	-39.3419	3.53472	31	1.98786
HepG2---Phosphodiesterase inhibitor---Irsogladine maleate	-42.6212	3.47541	32	1.94234
HepG2---NA---Metanephrine hydrochloride DL	-44.3981	3.28749	33	1.76778
HepG2---TGF beta receptor inhibitor---SD 208	34.8698	3.12937	34	1.62263
HepG2---Checkpoint kinase inhibitor---PF 477736	60.526	3.04859	35	1.55443
HepG2---Beta-adrenergic receptor antagonist---nebivolol	58.3752	2.9622	36	1.48028
HepG2---ATM inhibitor|DNA-PK inhibitor---KU 55933	36.8568	2.95864	37	1.48862
HepG2---Sir2-like deacetylase family inhibitor---Splitomicin	136.619	2.89442	38	1.43598
HepG2---Ionotropic GABA-A receptor positive_allosteric_modulator---desflurane	-16.465	2.82422	39	1.37706
HepG2---Poly(ADP-ribose) Polymerase inhibitor---NU 1025	-20.2194	2.69072	40	1.25456
HepG2---Phosphodiesterase inhibitor---Sildenafil citrate	-95.037	2.6795	41	1.25406
HepG2---PI3K inhibitor---LY 294002 hydrochloride	-23.03	2.64724	42	1.23227
HepG2---Lysine methyltransferase inhibitor---EPZ 004777	49.3597	2.63404	43	1.22929
HepG2---PI3K inhibitor---idelalisib	-25.2068	2.61072	44	1.21595
HepG2---Sir2-like deacetylase family inhibitor---SirReal 2	56.1559	2.60043	45	1.21542
HepG2---Retinoic acid receptor agonist---Adapalene	28.8981	2.57443	46	1.19897
HepG2---HMG-CoA reductase inhibitor---cerivastatin	23.0336	2.53165	47	1.16553
HepG2---Carbonic anhydrase inhibitor---methazolamide	-43.8506	2.51967	48	1.16268
HepG2---Beta-adrenergic receptor antagonist|Voltage-gated potassium channel blocker---sotalol	-19.5924	2.4982	49	1.15018
HepG2---Translation inhibitor---emetine	-27.2322	2.46883	50	1.12958
HepG2---Phosphodiesterase inhibitor---Cilostamide	49.7183	2.46004	51	1.12938
HepG2---Rho associated kinase inhibitor---TC-S 7001	-19.9706	2.42302	52	1.1008
HepG2---Monoamine transporter (SLC6A2-4) inhibitor---duloxetine	-16.4555	2.41966	53	1.10571
HepG2---Non-selective kinase inhibitor---H-9 dihydrochloride	18.6111	2.41495	54	1.10912
HepG2---PDK1 inhibitor---OSU 03012	38.5145	2.38825	55	1.09039
HepG2---Monoamine transporter (SLC6A2-4) inhibitor|Histamine receptor antagonist|Voltage-gated sodium channel blocker|Ionotropic glutamate receptor, NMDA antagonist---orphenadrine	15.3975	2.38326	56	1.09323
HepG2---Opioid receptor agonist---methadone	-90.3166	2.38326	57	1.10092
HepG2---TRPV4 channel inhibitor---HC-067047	-22.903	2.36227	58	1.08748
HepG2---Trk receptor inhibitor---AG 879	42.1388	2.36112	59	1.09375
HepG2---Polo-like kinase inhibitor---Cyclapolin 9	22.8284	2.35069	60	1.09062
HepG2---FGFR family inhibitor|VEGFR family inhibitor---brivanib	-14.2233	2.35037	61	1.09748
HepG2---Cyclooxygenase inhibitor---aspirin	-59.2311	2.33619	62	1.09036
HepG2---Histamine receptor antagonist---mepyramine	74.6924	2.29526	63	1.05638
HepG2---Aurora kinase inhibitor|ABL1 inhibitor|PDGFR family inhibitor---VX 680	16.4254	2.28132	64	1.04928
HepG2---MEK inhibitor---selumetinib	-42.3399	2.24625	65	1.02094
HepG2---HDAC inhibitor---MI 192	-18.6196	2.20931	66	0.990634
HepG2---Pim1/2 inhibitor---TCS PIM-1 4a	24.9042	2.20357	67	0.991425
HepG2---DNA alkylating_agent|DNA synthesis inhibitor---mitomycin	24.7318	2.17874	68	0.973027
HepG2---Monoamine oxidase inhibitor---tranylcypromine	31.5286	2.15972	69	0.960343
HepG2---Histamine receptor antagonist---ketotifen	-23.2898	2.1464	70	0.953273
HepG2---Voltage-gated calcium channel blocker---paramethadione	-9.93129	2.12608	71	0.939113
HepG2---Phospholipase inhibitor---ML 298 hydrochloride	85.9861	2.10781	72	0.926921
HepG2---CDK inhibitor|Glycogen synthase kinase 3 inhibitor---NSC 693868	43.8122	2.09518	73	0.920281
HepG2---LXR agonist---WAY 252623	-37.2037	2.08974	74	0.920746
HepG2---Beta-adrenergic receptor agonist---Isoproterenol hydrochloride	-20.033	2.07152	75	0.908362
HepG2---Polo-like kinase inhibitor---TAK 960 hydrochloride	-24.3065	2.03352	76	0.876111
HepG2---NA---Phloridzin	-125.356	2.02308	77	0.871352
HepG2---DNA alkylating_agent---thiotepa	-30.3318	1.99147	78	0.845343
HepG2---Janus kinase family inhibitor---1,2,3,4,5,6-Hexabromocyclohexane	27.605	1.9749	79	0.834304
HepG2---NFkB pathway inhibitor---CID 2858522	-41.5455	1.96661	80	0.831476
HepG2---CDK inhibitor---SU 9516	16.5295	1.94076	81	0.811019
HepG2---Angiotensin receptor antagonist---olmesartan-medoxomil	-21.2626	1.89964	82	0.775228
HepG2---Cannabinoid receptor agonist---WIN 55,212-2 mesylate	21.1648	1.89755	83	0.778408
HepG2---Raf inhibitor---CEP-32496	21.7342	1.8891	84	0.775154
HepG2---Raf inhibitor|PDGFR family inhibitor|RET RTK inhibitor|FGFR family inhibitor|VEGFR family inhibitor|CDK inhibitor|Non-selective kinase inhibitor|DDR(collagen receptor) family inhibitor---sorafenib	-24.2459	1.81501	85	0.706203
HepG2---Phosphodiesterase inhibitor---flavoxate	-37.0233	1.81044	86	0.706713
HepG2---Alpha-adrenergic receptor agonist|Beta-adrenergic receptor agonist---dipivefrine	20.2508	1.7863	87	0.687592
HepG2---FAAH inhibitor---TAK 21d	-21.5156	1.77146	88	0.677722
HepG2---Peroxisome proliferator-activated receptor antagonist---T 0070907	-19.0542	1.77083	89	0.681996
HepG2---Hepatitis C virus RNA synthesis inhibitor---nesbuvir	-19.6381	1.76018	90	0.676202
HepG2---CDK inhibitor---BMS 265246	-18.0439	1.75152	91	0.67234
HepG2---Intracellular Calcium activator---Ionomycin free acid	18.3662	1.72082	92	0.646389
HepG2---Retinoic acid receptor agonist---BMS 961	-10.4546	1.69934	93	0.629597
HepG2---Focal Adhesion Kinase inhibitor---PF 573228	-16.8391	1.69838	94	0.633283
HepG2---LIM kinase inhibitor---T 5601640	-20.175	1.67512	95	0.61462
HepG2---Nrf2 activator---Oltipraz	25.9302	1.6597	96	0.603752
HepG2---Checkpoint kinase inhibitor---LY2603618	-30.1689	1.65665	97	0.605196
HepG2---DNA polymerase inhibitor|DNA synthesis inhibitor---AM-TS23	31.0035	1.64877	98	0.601778
HepG2---Intracellular Calcium activator|Peroxisome proliferator-activated receptor activator---NPC 15199	21.7071	1.63342	99	0.590831
HepG2---NA---Salicin	-12.2955	1.6287	100	0.590478
HepG2---Bromodomain inhibitor---BAZ2-ICR	14.2941	1.62714	101	0.593234
HepG2---ATP-sensitive potassium channel blocker---glipizide	-32.8033	1.62251	102	0.592889
HepG2---Voltage-gated potassium channel blocker---dalfampridine	-11.9804	1.62095	103	0.595569
HepG2---Lysine methyltransferase inhibitor---UNC 0638	25.5395	1.61275	104	0.591565
HepG2---NA---Boldine	40.0304	1.60563	105	0.588598
HepG2---mAChR antagonist---tridihexethyl	14.9882	1.57265	106	0.559736
HepG2---NA---Sparteine (-)	16.8408	1.52634	107	0.517502
HepG2---HECT family inhibitor|Ubiquitin E3 ligase inhibitor---A01	14.8014	1.51688	108	0.512079
HepG2---Brutons Tyrosine Kinase/Tec family inhibitor---BMS 509744	-83.7325	1.50306	109	0.502262
HepG2---PDGFR family inhibitor---tandutinib	-11.1079	1.49853	110	0.501702
HepG2---Actin inhibitor---Cytochalasin D	17.297	1.49737	111	0.50447
HepG2---Progesterone receptor agonist---dydrogesterone	41.0529	1.49108	112	0.502077
HepG2---Polo-like kinase modulator---HMN-214	31.0017	1.47575	113	0.490602
HepG2---Hydrogen potassium ATPase inhibitor---lansoprazole	-21.7023	1.47286	114	0.491538
HepG2---HIF inhibitor---GN 44028	8.45307	1.46682	115	0.489296
HepG2---Microtubule inhibitor---Noscapine hydrochloride	-11.2794	1.45045	116	0.476683
HepG2---Phospholipase inhibitor---OBAA	-66.8322	1.4456	117	0.475564
HepG2---Src family inhibitor---KX2-391	-2.9069	1.42915	118	0.462806
HepG2---Aurora kinase inhibitor|FGFR family inhibitor|Polo-like kinase inhibitor---PHA-680632	12.2424	1.41972	119	0.457045
HepG2---Androgen receptor agonist---nandrolone-decanoate	17.1676	1.41743	120	0.458385
HepG2---NFkB pathway inhibitor---ML 130	-21.8911	1.40734	121	0.451904
HepG2---HMG-CoA reductase inhibitor---atorvastatin	-17.2066	1.40669	122	0.454826
HepG2---NA---Dihydroergocristine mesylate	20.7439	1.40208	123	0.453767
HepG2---p38 MAPK inhibitor---PH 797804	-26.1025	1.39775	124	0.452948
HepG2---Dopamine receptor agonist---r(-)-apomorphine	15.3542	1.39616	125	0.454849
HepG2---NA---Eserine sulfate, physostigmine sulfate	-14.6251	1.39605	126	0.458201
HepG2---Carbonic anhydrase inhibitor---acetazolamide	52.1562	1.3951	127	0.460683
HepG2---Akt inhibitor|PDK1 inhibitor---PHT 427	71.6036	1.39383	128	0.462813
HepG2---Oxidative phosphorylation uncoupler---BAM 15	28.3291	1.38724	129	0.45961
HepG2---Estrogen receptor agonist---estrone	65.887	1.38481	130	0.460527
HepG2---Histamine receptor antagonist---levocabastine	16.5564	1.38137	131	0.460418
HepG2---Casein kinase 1 inhibitor---LH 846	9.39574	1.34377	132	0.426125
HepG2---Cyclooxygenase inhibitor---suprofen	-30.778	1.34279	133	0.42842
HepG2---Topoisomerase inhibitor---teniposide	37.0818	1.33808	134	0.426962
HepG2---Monopolar spindle 1 kinase inhibitor---Mps1-IN-1 dihydrochloride	-15.5641	1.33253	135	0.424644
HepG2---Cyclooxygenase inhibitor---nabumetone	21.0512	1.31939	136	0.414703
HepG2---NA---Arbutin	-67.781	1.31847	137	0.416967
HepG2---NA---Colchicoside	-10.3376	1.30437	138	0.406031
HepG2---Microtubule stabilizer---paclitaxel	9.44669	1.29785	139	0.402643
HepG2---DYRK inhibitor---TC-S 7004	-13.9261	1.29651	140	0.404411
HepG2---mTOR inhibitor|PI3K inhibitor---AZD 3147	19.1766	1.29328	141	0.404274
HepG2---NA---Trichodesmine	-12.1406	1.29003	142	0.404099
HepG2---VEGFR family inhibitor---lenvatinib	24.3467	1.28949	143	0.406601
HepG2---Opioid receptor agonist---difenoxin	14.0311	1.28104	144	0.401176
HepG2---Alpha-adrenergic receptor agonist---guanabenz	-15.2489	1.26876	145	0.391901
HepG2---NA---Ginkgolide A	21.6735	1.2662	146	0.392335
HepG2---Beta-adrenergic receptor agonist---ritodrine	-22.3097	1.26274	147	0.391833
HepG2---Voltage-gated sodium channel blocker|Voltage-gated calcium channel blocker|Voltage-gated potassium channel blocker|Hyperpolarization-activated cyclic nucleotide-gated channel blocker---dronedarone	11.9493	1.25453	148	0.386565
HepG2---Histone demethylase inhibitor---GSK LSD 1 dihydrochloride	-9.67581	1.25358	149	0.388545
HepG2---Glucocorticoid receptor agonist---mometasone furoate	26.4049	1.24491	150	0.382783
HepG2---Src family inhibitor|Brutons Tyrosine Kinase/Tec family inhibitor|Non-selective Tyrosine kinase inhibitor---LCB 03-0110 dihydrochloride	-29.1461	1.2386	151	0.379357
HepG2---Brutons Tyrosine Kinase/Tec family inhibitor---LFM-A13	34.3563	1.23602	152	0.379641
HepG2---NA---Gelsemine	12.491	1.23094	153	0.377412
HepG2---Monoamine transporter (SLC6A2-4) inhibitor---paroxetine	13.8068	1.23043	154	0.379731
HepG2---Peroxisome proliferator-activated receptor activator---Fenofibrate	-18.7643	1.22688	155	0.378986
HepG2---NA---Hydroquinine hydrobromide hydrate	20.6789	1.22425	156	0.379148
HepG2---NA---Verbenaline	12.4037	1.22404	157	0.381716
HepG2---Histamine receptor antagonist---olopatadine	12.8303	1.21994	158	0.380375
HepG2---Phospholipase inhibitor---VU 0155069	27.9902	1.20705	159	0.37022
HepG2---p38 MAPK inhibitor---losmapimod	17.0795	1.20492	160	0.370821
HepG2---NA---2,6-Pyridinedicarboxylic Acid	-7.81062	1.20147	161	0.370071
HepG2---Polo-like kinase inhibitor---SBE 13 hydrochloride	-8.7265	1.19675	162	0.368046
HepG2---Alpha-adrenergic receptor agonist---brimonidine	-17.8878	1.19334	163	0.36731
HepG2---Glucocorticoid receptor agonist---flurandrenolide	-10.6982	1.18837	164	0.364986
HepG2---Serotonin receptor antagonist---methysergide	9.99197	1.17462	165	0.353884
HepG2---PKD inhibitor---CRT 0066101	13.1082	1.16758	166	0.349467
HepG2---Bromodomain inhibitor---CPI 203	14.8481	1.1652	167	0.34969
HepG2---Heat shock protein inhibitor---17-DMAG hydrochloride	-24.0066	1.14899	168	0.336077
HepG2---Voltage-gated sodium channel blocker---lidocaine	21.2014	1.11844	169	0.308103
HepG2---Alpha-adrenergic receptor antagonist---tamsulosin	-12.8784	1.11249	170	0.304716
HepG2---DYRK inhibitor---INDY	-12.903	1.10848	171	0.303251
HepG2---Dopamine receptor antagonist|Serotonin receptor antagonist---chlorpromazine	-14.0133	1.10417	172	0.301473
HepG2---Heat shock protein inhibitor---NVP-HSP990	13.9699	1.09951	173	0.299334
HepG2---NA---Isoliquiritigenin	28.7854	1.08669	174	0.289016
HepG2---mTOR inhibitor---Torin 1	12.4542	1.08552	175	0.290333
HepG2---NA---(+)-Usnic acid	21.2051	1.08168	176	0.288973
HepG2---Voltage-gated potassium channel blocker---HMR-1556	12.7273	1.07231	177	0.282065
HepG2---ErbB family inhibitor|Janus kinase family inhibitor|Non-selective kinase inhibitor---WHI-P 154	-11.4942	1.06596	178	0.278158
HepG2---HIF inhibitor---KC7F2	-14.9222	1.06527	179	0.279896
HepG2---NA---Amygdalin	-12.329	1.06192	180	0.278972
HepG2---PDGFR family inhibitor---5'-Fluoroindirubinoxime	14.5694	1.06175	181	0.281209
HepG2---PKC inhibitor---Chelerythrine chloride	13.4133	1.05399	182	0.275837
HepG2---Voltage-gated calcium channel blocker---trimethadione	-22.3015	1.05358	183	0.277813
HepG2---PKC activator---SC-9	-14.0487	1.05008	184	0.276679
HepG2---nAChR antagonist---Benzoquinonium dibromide	64.0871	1.04767	185	0.276623
HepG2---ErbB family inhibitor|RET RTK inhibitor|VEGFR family inhibitor|Ephrin receptor family inhibitor|TIE family inhibitor|Src family inhibitor|Non-selective Tyrosine kinase inhibitor---vandetanib	-13.0183	1.04647	186	0.277758
HepG2---Aurora kinase inhibitor---MLN-8054	-13.4611	1.04579	187	0.279412
HepG2---Microtubule inhibitor---vinorelbine	-18.2401	1.04463	188	0.280567
HepG2---Phosphodiesterase inhibitor---MY-5445	-15.044	1.04223	189	0.280472
HepG2---ErbB family inhibitor---PKI 166 hydrochloride	44.4055	1.03969	190	0.280222
HepG2---Monoamine transporter (SLC6A2-4) inhibitor|Dopamine receptor antagonist---amoxapine	-13.8432	1.03345	191	0.276262
HepG2---Estrogen receptor agonist---estradiol	-11.1653	1.02714	192	0.272216
HepG2---Calmodulin antagonist---W-13 hydrochloride	19.2929	1.02403	193	0.271369
HepG2---NA---6-Hydroxytropinone	-12.4479	1.02169	194	0.27127
HepG2---Oxidative phosphorylation uncoupler---Malonoben	-19.255	1.0197	195	0.271515
HepG2---NA---Glycyrrhizic acid	12.5086	1.01532	196	0.269357
HepG2---PDGFR family inhibitor---TCS 359	-15.5657	1.01239	197	0.268632
HepG2---Poly(ADP-ribose) Polymerase inhibitor---4-HQN	6.35104	1.00507	198	0.263509
HepG2---Alpha-adrenergic receptor antagonist---phentolamine	-16.9465	1.00253	199	0.263161
HepG2---Hydrogen potassium ATPase inhibitor---omeprazole	15.0245	1.00147	200	0.264282
HepG2---Microtubule inhibitor---Vinblastine sulfate	-13.3505	0.997945	201	0.262918
HepG2---Voltage-gated sodium channel blocker---articaine	8.50071	0.992456	202	0.259585
HepG2---DNA alkylating_agent---streptozotocin	-14.8716	0.985546	203	0.25482
HepG2---NA---Eburnamonine (-)	9.44158	0.984531	204	0.255939
HepG2---Serotonin receptor antagonist|Beta-adrenergic receptor antagonist---SDZ 21009	-36.894	0.982622	205	0.256153
HepG2---HGF receptor family inhibitor---PF 04217903 mesylate	-6.07244	0.980011	206	0.255656
HepG2---Bromodomain inhibitor---PFI 4	-28.7612	0.977728	207	0.255476
HepG2---NA---Kawain	-16.6841	0.973843	208	0.253684
HepG2---Hyperpolarization-activated cyclic nucleotide-gated channel blocker---zatebradine	8.76695	0.972864	209	0.254787
HepG2---Androgen receptor antagonist---flutamide	57.1821	0.970779	210	0.254776
HepG2---Serotonin receptor agonist---dihydroergotamine	-8.26616	0.968594	211	0.254654
HepG2---PI3K inhibitor---PI 828	-9.78767	0.968396	212	0.256509
HepG2---Lysine methyltransferase negative_control---UNC 2400	12.3706	0.966706	213	0.256863
HepG2---NFkB pathway inhibitor|IkB kinase inhibitor---TPCA-1	10.7133	0.964609	214	0.256801
HepG2---SCF complex inhibitor|Ubiquitin E3 ligase inhibitor---SMER 3	-9.54942	0.963114	215	0.25733
HepG2---Beta-adrenergic receptor agonist---Cimaterol	17.8091	0.952531	216	0.248762
HepG2---Anti-microbial agent---Salinomycin Sodium	7.40966	0.951657	217	0.249894
HepG2---FAAH inhibitor---PF 750	12.5322	0.948668	218	0.248901
HepG2---Bromodomain inhibitor---NI 42	6.6666	0.946444	219	0.248666
HepG2---LIM kinase inhibitor---LIMKi 3	13.465	0.945727	220	0.249927
HepG2---MEK inhibitor---PD 0325901	13.6103	0.945652	221	0.251821
HepG2---Lysine methyltransferase inhibitor---SGC 0946	10.6279	0.94543	222	0.253561
HepG2---Glucocorticoid receptor agonist---hydrocortisone	-40.7936	0.944928	223	0.255011
HepG2---PKD inhibitor---CID 755673	-12.8915	0.940636	224	0.252662
HepG2---NA---Digoxigenin	13.7361	0.938474	225	0.252434
HepG2---Monoamine transporter (SLC6A2-4) inhibitor---maprotiline	-13.6425	0.936057	226	0.251943
HepG2---c-Jun kinase inhibitor---TCS JNK 5a	-25.5819	0.933524	227	0.251327
HepG2---Beta-adrenergic receptor agonist---formoterol	-7.93056	0.931156	228	0.250868
HepG2---Ca2+/Na+-activated potassium channel blocker---senicapoc	-14.7383	0.931008	229	0.252621
HepG2---HGF receptor family inhibitor---SGX 523	14.1181	0.929766	230	0.253272
HepG2---Dopamine receptor antagonist|Serotonin receptor antagonist---clozapine	-10.4152	0.928075	231	0.253464
HepG2---Src family inhibitor|Salt-inducible kinase family inhibitor---WH-4-023	-10.249	0.928062	232	0.255328
HepG2---Voltage-gated calcium channel blocker|Histamine receptor antagonist---cinnarazine	23.9948	0.92734	233	0.256474
HepG2---Bromodomain inhibitor---PFI 3	-14.4815	0.927119	234	0.258113
HepG2---NA---Homatropine HBr	-9.58311	0.925567	235	0.258412
HepG2---Alpha-adrenergic receptor antagonist---phenoxybenzamine	-10.4584	0.922975	236	0.257665
HepG2---nAChR agonist---RJR 2429 dihydrochloride	15.3142	0.922848	237	0.259373
HepG2---Voltage-gated sodium channel blocker---Mephenytoin	10.3594	0.919188	238	0.257542
HepG2---Microtubule inhibitor---Nocodazole	-14.6734	0.916936	239	0.257112
HepG2---Peroxisome proliferator-activated receptor activator---WY 14643	34.4161	0.914552	240	0.256541
HepG2---Alpha-adrenergic receptor agonist|Beta-adrenergic receptor agonist---epinephrine	16.5533	0.913821	241	0.257616
HepG2---Focal Adhesion Kinase inhibitor---Y 11	-8.49412	0.912799	242	0.258392
HepG2---NA---Retrorsine	12.0013	0.908047	243	0.255431
HepG2---NA---Quinine dihydrochloride	-12.8938	0.906976	244	0.256144
HepG2---NFkB pathway inhibitor|IkB kinase inhibitor---BMS 345541	17.4304	0.905157	245	0.256101
HepG2---PPAR agonist---Tesaglitazar	-15.8005	0.899729	246	0.252442
HepG2---Nucleoside analog|DNA synthesis inhibitor---valganciclovir	-8.57819	0.895386	247	0.249861
HepG2---Alpha-adrenergic receptor antagonist|Beta-adrenergic receptor antagonist---labetalol	7.27049	0.891289	248	0.247518
HepG2---NA---2'-Hydroxy-4'-Methoxyacetophenone	-10.5792	0.884926	249	0.242903
HepG2---Actin inhibitor---Wiskostatin	-25.211	0.884729	250	0.244446
HepG2---Aurora kinase inhibitor---SNS 314 mesylate	-10.2283	0.883473	251	0.244924
HepG2---NA---Tubocurarine chloride pentahydrate (+)	21.0961	0.881638	252	0.244816
HepG2---Electroneutral cation-Cl cotransporter (SLC12) inhibitor---bendroflumethiazide	36.8776	0.878421	253	0.243319
HepG2---DNA-PK inhibitor---NU 7026	-11.3608	0.877223	254	0.243834
HepG2---NA---Seneciphylline	-10.3281	0.876339	255	0.244657
HepG2---Bromodomain inhibitor---BI 9564	7.97847	0.875252	256	0.24527
HepG2---NA---Naringenine	10.1515	0.875117	257	0.246828
HepG2---Dopamine receptor antagonist|Serotonin receptor antagonist---thioridazine	10.2303	0.873003	258	0.2464
HepG2---Cytochrome P450 inhibitor|Anti-fungal agent|Ca2+/Na+-activated potassium channel blocker---Clotrimazole	15.287	0.871459	259	0.246536
HepG2---NA---Desoxypeganine Hydrochloride	4.1717	0.870368	260	0.247118
HepG2---Ubiquitin E2 ligase inhibitor---NSC 697923	-6.43964	0.870044	261	0.248462
HepG2---Voltage-gated sodium channel blocker---mexiletine	8.21443	0.869521	262	0.249599
HepG2---NA---Digitoxigenin	32.9962	0.867762	263	0.249495
HepG2---Checkpoint kinase inhibitor---SB 218078	-60.4643	0.861955	264	0.245336
HepG2---ErbB family inhibitor---erlotinib	-8.51885	0.857402	265	0.242425
HepG2---Glucocorticoid receptor agonist---methylprednisolone	-16.8884	0.854046	266	0.240705
HepG2---Voltage-gated sodium channel blocker---rufinamide	-19.5309	0.848917	267	0.237206
HepG2---Hydrogen potassium ATPase inhibitor---pantoprazole	-9.59197	0.845725	268	0.235637
HepG2---Non-selective kinase inhibitor---Apigenin	-9.94882	0.842802	269	0.234332
HepG2---NA---Calciferol	52.3122	0.840065	270	0.233206
HepG2---Glycogen synthase kinase 3 inhibitor---SB 415286	-10.8361	0.835548	271	0.230295
HepG2---Opioid receptor agonist---loperamide	-7.09062	0.835056	272	0.231403
HepG2---mAChR antagonist---isopropamide-iodide	-14.8216	0.832706	273	0.230646
HepG2---NA---Securinine	-11.7996	0.829091	274	0.228619
HepG2---HDAC inhibitor---Pyroxamide	9.48629	0.827603	275	0.228713
HepG2---Voltage-gated calcium channel blocker---diltiazem	-13.8034	0.822054	276	0.224741
HepG2---NA---Hippeastrine hydrobromide	9.62842	0.820184	277	0.224441
HepG2---ErbB family inhibitor---PD 153035 hydrochloride	5.45492	0.818167	278	0.223989
HepG2---Cyclooxygenase inhibitor|Leukotriene synthesis inhibitor|Cationic amino acid transporter/Glycoprotein-associated(SLC7A) inhibitor---Sulfasalazine	-20.9989	0.817032	279	0.224413
HepG2---Microtubule inhibitor---D-64131	10.0832	0.816896	280	0.225831
HepG2---Carbonic anhydrase inhibitor---dorzolamide	10.0819	0.80207	281	0.212553
HepG2---FGFR family inhibitor|VEGFR family inhibitor---FIIN 1 hydrochloride	-7.98096	0.800709	282	0.212736
HepG2---NA---Abietic Acid	-7.38012	0.798907	283	0.212471
HepG2---Anti-microbial agent---pentamidine	-6.32277	0.797866	284	0.212962
HepG2---Phosphodiesterase inhibitor---(S)-(+)-Rolipram	12.2182	0.797643	285	0.214266
HepG2---Voltage-gated sodium channel blocker---phenytoin	-13.7001	0.790718	286	0.208861
HepG2---Angiotensin converting enzyme inhibitor---benazepril	-23.7493	0.78929	287	0.208949
HepG2---Cyclooxygenase inhibitor|Leukotriene synthesis inhibitor|Peroxisome proliferator-activated receptor activator---olsalazine	11.0045	0.784814	288	0.205984
HepG2---Voltage-gated sodium channel blocker---zonisamide	5.20487	0.77211	289	0.194786
HepG2---Voltage-gated sodium channel blocker---phenazopyridine	-12.7719	0.770618	290	0.194794
HepG2---NA---(+/-)-2-cis-4-trans-Abscisic acid	-7.4119	0.770514	291	0.196184
HepG2---SCF complex inhibitor|Ubiquitin E3 ligase inhibitor---GS 143	-15.532	0.764269	292	0.191429
HepG2---NA---Gibberellic acid	-11.6096	0.758964	293	0.187609
HepG2---Histamine receptor antagonist---fexofenadine	10.5525	0.756579	294	0.186703
HepG2---DNA synthesis inhibitor---cyclophosphamide	13.5451	0.755652	295	0.187251
HepG2---FAAH inhibitor---PF 3845	-11.4714	0.752803	296	0.185872
HepG2---CDK inhibitor|Glycogen synthase kinase 3 inhibitor---Kenpaullone	-13.4116	0.750903	297	0.185436
HepG2---Raf inhibitor|Non-selective kinase inhibitor---ML 786 dihydrochloride	-9.63001	0.750332	298	0.186325
HepG2---Serotonin receptor agonist---zolmitriptan	-16.0915	0.744029	299	0.181478
HepG2---Bromodomain inhibitor---Bromosporine	-31.755	0.741222	300	0.18012
HepG2---Cyclooxygenase inhibitor---ibuprofen	-8.59821	0.738561	301	0.178905
HepG2---mAChR antagonist---tropicamide	20.4339	0.737869	302	0.179653
HepG2---Checkpoint kinase inhibitor---NSC 109555 ditosylate	11.0633	0.735861	303	0.179081
HepG2---mTOR inhibitor---WYE-125132	-13.5405	0.733611	304	0.178262
HepG2---NA---Brucine	13.1759	0.733069	305	0.179146
HepG2---HECT family activator|Ubiquitin E3 ligase activator---NAB 2	-8.41854	0.723944	306	0.171443
HepG2---Voltage-gated potassium channel blocker---E-4031	7.19603	0.721375	307	0.170291
HepG2---Estrogen receptor agonist---estradiol cypionate	9.56968	0.720683	308	0.171011
HepG2---Cyclooxygenase inhibitor---sulindac	9.814	0.720419	309	0.172155
HepG2---Electroneutral cation-Cl cotransporter (SLC12) inhibitor---trichlormethiazide	6.77623	0.717529	310	0.170668
HepG2---Histamine receptor antagonist---azelastine	9.39325	0.717277	311	0.171815
HepG2---Phosphodiesterase inhibitor---BC 11-38	-8.50476	0.713399	312	0.169331
HepG2---Phosphodiesterase inhibitor---T 0156 hydrochloride	-10.6198	0.713132	313	0.170454
HepG2---Voltage-gated sodium channel blocker|Beta-adrenergic receptor antagonist---propafenone	-8.76414	0.712144	314	0.170851
HepG2---NA---Hydrocinnamic acid	7.20914	0.709522	315	0.16961
HepG2---LRRK2 inhibitor---PF 06447475	-33.7546	0.709446	316	0.17091
HepG2---ATP-sensitive potassium channel blocker---glyburide	-5.55836	0.709145	317	0.171981
HepG2---nAChR antagonist---vecuronium	-7.99095	0.708833	318	0.173038
HepG2---NA---Lactobionic acid	8.1931	0.707202	319	0.17277
HepG2---NA---Betulin	7.86367	0.706154	320	0.173082
HepG2---Kinesin inhibitor---S-Trityl-L-cysteine	8.73135	0.705724	321	0.174007
HepG2---Sphingosine kinase inhibitor---N,N-Dimethylsphingosine	-11.1242	0.704652	322	0.174286
HepG2---Dopamine receptor antagonist---fluphenazine	-10.6098	0.70075	323	0.17173
HepG2---NA---Genistin	9.42536	0.699666	324	0.171989
HepG2---Lysine methyltransferase inhibitor---3-Deazaneplanocin A hydrochloride	24.4645	0.698424	325	0.172084
HepG2---NA---Ursolic acid	6.10831	0.697157	326	0.172152
HepG2---NA---Calycanthine	8.9281	0.691962	327	0.168287
HepG2---Monoamine transporter (SLC6A2-4) inhibitor---modafinil	8.83344	0.68908	328	0.166731
HepG2---NA---Quinic acid	6.96799	0.684897	329	0.163871
HepG2---Ubiquitin E1 ligase inhibitor---PYR 41	-10.3385	0.68144	330	0.161731
HepG2---NA---Evodiamine	-20.7673	0.680955	331	0.162561
HepG2---ATM inhibitor---KU 60019	8.11476	0.68083	332	0.163746
HepG2---Hyperpolarization-activated cyclic nucleotide-gated channel blocker---ivabridine	-3.5989	0.680691	333	0.164912
HepG2---PPAR agonist---Clofibrate	-8.45594	0.677318	334	0.162842
HepG2---p38 MAPK inhibitor---SB 202190	9.94661	0.673201	335	0.160023
HepG2---Raf inhibitor|PDGFR family inhibitor|FGFR family inhibitor|VEGFR family inhibitor|ABL1 inhibitor|Non-selective kinase inhibitor|DDR(collagen receptor) family inhibitor---regorafenib	8.04548	0.672635	336	0.160752
HepG2---HDAC inhibitor---MC 1742	-8.2323	0.663545	337	0.152952
HepG2---Respiratory chain inhibitor|AMPK activator---phenformin	25.6236	0.663384	338	0.154078
HepG2---Ionotropic GABA-A receptor antagonist---bicuculine	8.62906	0.657937	339	0.149914
HepG2---NA---Baicalin	8.0278	0.65781	340	0.151066
HepG2---NFkB pathway inhibitor---Pyrrolidinedithiocarbamate ammonium	10.2044	0.656954	341	0.151485
HepG2---NA---Carcinine	5.37951	0.656056	342	0.151859
HepG2---HIV protease inhibitor|Cytochrome P450 inhibitor---ritonavir	-7.46861	0.654039	343	0.15111
HepG2---Bromodomain inhibitor---PF CBP1	-20.5735	0.651772	344	0.150108
HepG2---Trk receptor agonist---LM 22A4	13.0204	0.650639	345	0.150235
HepG2---NA---Aminophylline	29.8073	0.645389	346	0.146242
HepG2---nAChR antagonist---gallamine-triethiodide	-8.95756	0.643922	347	0.146029
HepG2---NA---Epicatechin-(-)	-6.5293	0.638122	348	0.141478
HepG2---Alpha-adrenergic receptor agonist|Serotonin receptor agonist---ergotamine	-7.34094	0.635456	349	0.140059
HepG2---HMG-CoA reductase inhibitor---Simvastatin	10.1981	0.631768	350	0.137613
HepG2---NA---Matrine	8.08337	0.631369	351	0.138453
HepG2---Phosphodiesterase inhibitor---Ibudilast	7.08337	0.630814	352	0.139134
HepG2---Telomerase inhibitor---BIBR 1532	-8.72911	0.628416	353	0.137969
HepG2---Dopamine receptor antagonist|Serotonin receptor antagonist---sertindole	-16.1615	0.624027	354	0.134807
HepG2---Histone demethylase inhibitor---S 2101	-15.3673	0.62049	355	0.132495
HepG2---PI3K inhibitor---A66	14.3233	0.617251	356	0.130479
HepG2---Acetylcholinesterase inhibitor---edrophonium	9.41679	0.615429	357	0.129875
HepG2---HDAC inhibitor---SBHA	-47.4928	0.614776	358	0.130437
HepG2---nAChR agonist|mAChR agonist---acetylcholine	7.09626	0.614769	359	0.131641
HepG2---NA---Vitexin	-5.41927	0.614327	360	0.132407
HepG2---DNA alkylating_agent---temozolomide	-5.59221	0.614102	361	0.133386
HepG2---TGF beta receptor inhibitor---A 83-01	-8.47249	0.612361	362	0.132847
HepG2---Ionotropic GABA-A receptor positive_allosteric_modulator---quazepam	-15.0464	0.612334	363	0.134018
HepG2---Akt inhibitor---API-2	13.7433	0.609412	364	0.13229
HepG2---Cyclooxygenase inhibitor---tolmetin	9.9814	0.607607	365	0.131677
HepG2---NA---Strychnospermine	4.78431	0.605461	366	0.13072
HepG2---Ionotropic glutamate receptor, NMDA antagonist|Sigma receptor agonist---dextromethorphan	-7.0311	0.604088	367	0.130532
HepG2---NA---Hydrastine	8.58342	0.603587	368	0.131212
HepG2---Phosphodiesterase inhibitor---amrinone	-4.86803	0.601232	369	0.130036
HepG2---Beta-adrenergic receptor agonist---isoetharine	7.69779	0.597091	370	0.12707
HepG2---NA---(-)-Quinpirole hydrochloride	6.76036	0.593577	371	0.124728
HepG2---mAChR agonist---Oxotremorine sesquifumarate	7.42112	0.593347	372	0.125667
HepG2---MBT domain inhibitor---UNC 1215	12.745	0.592619	373	0.126105
HepG2---Actin inhibitor---CK 666	10.6868	0.592065	374	0.126714
HepG2---Ionotropic GABA-A receptor positive_allosteric_modulator---methohexital	-7.90885	0.590895	375	0.126704
HepG2---Vacuolar ATPase inhibitor---Bafilomycin A1	-12.4922	0.582716	376	0.119681
HepG2---NA---Condelphine	4.88838	0.58162	377	0.119739
HepG2---Dopamine receptor antagonist|Serotonin receptor antagonist---iloperidone	-24.3522	0.580746	378	0.120015
HepG2---CDK inhibitor---Ro 3306	-10.0836	0.58019	379	0.120606
HepG2---NA---Veprisine	11.8043	0.57906	380	0.120621
HepG2---ErbB family inhibitor---TAK 165	7.32271	0.578638	381	0.121341
HepG2---CaM kinase inhibitor|Translation activator---A 484954	-9.46902	0.577835	382	0.121676
HepG2---NA---Harpagoside	-5.85277	0.577039	383	0.122016
HepG2---Cyclooxygenase inhibitor---indomethacin	-5.33488	0.576674	384	0.122782
HepG2---CDK inhibitor---CGP 74514 dihydrochloride	-8.26321	0.574866	385	0.122104
HepG2---Glycosylase inhibitor---N-Nonyldeoxynojirimycin	7.56208	0.57475	386	0.123115
HepG2---Aurora kinase inhibitor---MK-8745	-8.025	0.573927	387	0.123415
HepG2---Sphingosine kinase inhibitor---SKI II	8.67296	0.573454	388	0.124063
HepG2---PDK1 inhibitor---BX 795	4.872	0.571593	389	0.12332
HepG2---Glucocorticoid receptor agonist---flumethasone pivalate	-11.4404	0.571434	390	0.124276
HepG2---DNA-PK inhibitor---NU 7441	-6.93036	0.568724	391	0.122678
HepG2---Cyclooxygenase inhibitor---etodolac	-14.9778	0.564793	392	0.119856
HepG2---NA---Salsolinol hydrobromide	10.1434	0.563652	393	0.119822
HepG2---Monoamine transporter (SLC6A2-4) inhibitor|Serotonin receptor antagonist|Alpha-adrenergic receptor antagonist|Dopamine receptor antagonist|Histamine receptor antagonist---trimipramine	-9.74952	0.562846	394	0.120119
HepG2---HDAC inhibitor---BRD 4354	-16.1067	0.562352	395	0.120726
HepG2---NA---Leucomisine	28.6781	0.562183	396	0.121656
HepG2---Raf inhibitor---AZ 628	-7.90943	0.560387	397	0.120955
HepG2---Translation inhibitor---Puromycin dihydrochloride	8.07211	0.559843	398	0.121503
HepG2---HDAC inhibitor---SAHA	10.8568	0.557396	399	0.120147
HepG2---Glycosylase inhibitor---Castanospermine	-5.18152	0.554602	400	0.11844
HepG2---VEGFR family inhibitor---(Z)-FeCP-oxindole	10.5304	0.553732	401	0.118654
HepG2---NA---4,2,4'-Tribenzyloxy-6'-hydroxychalcone	-9.28266	0.553649	402	0.119653
HepG2---Akt inhibitor|Rho associated kinase inhibitor---AZD5363	8.38363	0.553446	403	0.120529
HepG2---Cyclooxygenase inhibitor|Leukotriene synthesis inhibitor|Peroxisome proliferator-activated receptor activator---mesalazine	-11.226	0.548538	404	0.116696
HepG2---NA---Fillalbin	-22.2802	0.547079	405	0.116312
HepG2---Pim1/2 inhibitor---PIM-1 Inhibitor 2	7.28476	0.545115	406	0.115418
HepG2---Alpha-adrenergic receptor agonist---tetrahydrozoline	-9.10122	0.541692	407	0.113063
HepG2---Cyclooxygenase inhibitor---meclofenamic-acid	-10.0501	0.541689	408	0.114126
HepG2---NA---Vochysine	-10.1674	0.541622	409	0.115122
HepG2---Angiotensin receptor antagonist---losartan	6.04229	0.541422	410	0.115983
HepG2---p70 S6K inhibitor---PF 4708671	-8.25737	0.54141	411	0.117029
HepG2---Electroneutral cation-Cl cotransporter (SLC12) inhibitor|Ionotropic glutamate receptor, AMPA modulator---cyclothiazide	52.4608	0.541157	412	0.117832
HepG2---Monoamine transporter (SLC6A2-4) inhibitor---fluoxetine	6.70299	0.539198	413	0.116925
HepG2---Glucocorticoid receptor agonist---amcinonide	-7.20048	0.53915	414	0.117928
HepG2---Histamine receptor antagonist---astemizole	9.00077	0.53863	415	0.118456
HepG2---Voltage-gated calcium channel blocker---isradipine	-9.41788	0.53767	416	0.118541
HepG2---PDGFR family inhibitor|Src family inhibitor|ABL1 inhibitor|Salt-inducible kinase family inhibitor|Ephrin receptor family inhibitor|Non-selective kinase inhibitor---dasatinib	-7.76208	0.537635	417	0.119548
HepG2---NA---Angelicin	-6.2014	0.537179	418	0.120132
HepG2---Respiratory chain inhibitor---Rotenone	-5.30222	0.537113	419	0.121105
HepG2---Electroneutral cation-Cl cotransporter (SLC12) inhibitor---metolazone	10.296	0.536837	420	0.121864
HepG2---nAChR antagonist---Cisatracurium besylate	13.5087	0.535565	421	0.121624
HepG2---Ionotropic GABA-A receptor positive_allosteric_modulator---metharbital	11.8477	0.52605	422	0.11314
HepG2---Farnesyl pyrophosphate synthase inhibitor---risedronate	-5.98457	0.524706	423	0.112823
HepG2---NA---Aconitine	-5.08335	0.521805	424	0.110949
HepG2---MBT domain inhibitor---UNC 926 hydrochloride	9.5684	0.519388	425	0.109554
HepG2---Monoamine transporter (SLC6A2-4) inhibitor---dextroamphetamine	29.6765	0.512729	426	0.103916
HepG2---Electroneutral cation-Cl cotransporter (SLC12) inhibitor---indapamide	4.66458	0.510341	427	0.102547
HepG2---nAChR agonist---(-)-Cotinine	6.42686	0.509967	428	0.103188
HepG2---Ionotropic GABA-A receptor positive_allosteric_modulator---flurazepam	-7.81185	0.507248	429	0.101483
HepG2---p38 MAPK inhibitor---TAK-715	33.9644	0.506703	430	0.101948
HepG2---LRRK2 inhibitor---CZC 54252 hydrochloride	9.88477	0.506682	431	0.102937
HepG2---Glycogen synthase kinase 3 inhibitor---AR-A 014418	-5.74835	0.505541	432	0.102802
HepG2---Cytochrome P450 inhibitor---TMS	-9.79141	0.504067	433	0.102332
HepG2---NA---Quercetin 3-rutinoside	-22.7476	0.5033	434	0.102567
HepG2---NA---Atropine sulfate monohydrate	4.44387	0.499823	435	0.100089
HepG2---Voltage-gated calcium channel blocker---nimodipine	-6.64397	0.499355	436	0.100619
HepG2---Heat shock protein inhibitor---pifithrin-mu	6.26755	0.49904	437	0.101298
HepG2---Casein kinase 2 inhibitor---Ellagic acid	-5.21854	0.497662	438	0.100913
HepG2---Sir2-like deacetylase family inhibitor---AGK 2	-4.90453	0.496731	439	0.100973
HepG2---FAAH inhibitor---TC-F 2	6.59008	0.496704	440	0.101934
HepG2---NA---Artemisinin	-9.27026	0.495732	441	0.101948
HepG2---Mineralocorticoid receptor antagonist---spironolactone	34.9652	0.49371	442	0.10091
HepG2---Bromodomain inhibitor---I-CBP 112	-15.3264	0.493086	443	0.101267
HepG2---Proteasome inhibitor---PSI	-8.30045	0.49225	444	0.101411
HepG2---Beta-adrenergic receptor agonist---bitolterol	20.3747	0.489573	445	0.0997106
HepG2---Raf inhibitor---dabrafenib	-10.3982	0.48656	446	0.0976724
HepG2---NA---Ajmaline	6.03452	0.485944	447	0.0980289
HepG2---Lysine methyltransferase inhibitor|CDK inhibitor---Ryuvidine	6.67516	0.485741	448	0.0987961
HepG2---VEGFR family inhibitor|PDGFR family inhibitor|HGF receptor family inhibitor|RET RTK inhibitor---XL 184	9.46043	0.483191	449	0.0972146
HepG2---Alpha-adrenergic receptor antagonist---silodosin	-9.29421	0.4831	450	0.0980899
HepG2---Janus kinase family inhibitor---ZM 39923 hydrochloride	7.02663	0.481741	451	0.0976951
HepG2---Monoamine oxidase inhibitor---isocarboxazid	15.0689	0.478207	452	0.0951228
HepG2---mAChR antagonist---biperiden	-19.6044	0.475558	453	0.0934332
HepG2---NA---Napelline	-8.82653	0.475409	454	0.094242
HepG2---Brutons Tyrosine Kinase/Tec family inhibitor---(-)-Terreic acid	-8.40552	0.473384	455	0.0931731
HepG2---Opioid receptor agonist---meperidine	-17.975	0.473371	456	0.0941133
HepG2---mAChR antagonist---benztropine	6.63648	0.471542	457	0.0932351
HepG2---Histamine receptor antagonist---cimetidine	5.85679	0.468231	458	0.0908735
HepG2---HDAC inhibitor---Scriptaid	-18.5907	0.466482	459	0.0900722
HepG2---PKC inhibitor---D-erythro-Sphingosine (synthetic)	7.03451	0.465762	460	0.0902969
HepG2---Monoamine oxidase inhibitor---pargyline	9.72703	0.465758	461	0.0912363
HepG2---PDK1 inhibitor---GSK 2334470	-16.435	0.464813	462	0.0912322
HepG2---NA---Trimethylcolchicinic acid	3.71189	0.4637	463	0.0910587
HepG2---Monoamine oxidase inhibitor---selegiline	2.77558	0.462796	464	0.0910912
HepG2---Voltage-gated sodium channel blocker---indecainide	-5.43333	0.462525	465	0.0917557
HepG2---Actin inhibitor---SMIFH2	4.9528	0.460545	466	0.0907079
HepG2---Nucleoside analog|RNA synthesis inhibitor---8-Chloroadenosine	22.3224	0.457498	467	0.0885926
HepG2---Dopamine receptor agonist|Serotonin receptor agonist---pergolide	-6.02467	0.457412	468	0.0894354
HepG2---nAChR agonist---1-Acetyl-4-methylpiperazine hydrochloride	-11.3504	0.457277	469	0.0902272
HepG2---Aurora kinase inhibitor|Janus kinase family inhibitor|p90 RSK inhibitor|ABL1 inhibitor|PDGFR family inhibitor|Non-selective kinase inhibitor---AT-9283	-22.876	0.45629	470	0.0901649
HepG2---Nucleoside analog|DNA synthesis inhibitor---gemcitabine	5.37229	0.449963	471	0.084761
HepG2---NA---Gitoxin	7.8355	0.447654	472	0.0833734
HepG2---NA---Kokusaginine	-10.061	0.44526	473	0.0818988
HepG2---Monoamine transporter (SLC6A2-4) inhibitor---sibutramine	-5.89125	0.443626	474	0.0811816
HepG2---Phosphodiesterase inhibitor---IBMX	4.05437	0.442158	475	0.0806291
HepG2---PI3K inhibitor|mTOR inhibitor---PF 05212384	-23.8969	0.442148	476	0.0815327
HepG2---NA---Vindolinine dichlorhydrate	-30.9424	0.441977	477	0.0822731
HepG2---Kinesin inhibitor---Ispinesib	-9.65106	0.44027	478	0.0814754
HepG2---Ionotropic GABA-A receptor positive_allosteric_modulator|Voltage-gated sodium channel blocker---primidone	-5.65731	0.43935	479	0.0814626
HepG2---LRRK2 inhibitor---GSK2578215A	8.64428	0.438792	480	0.0818109
HepG2---Rho associated kinase inhibitor---RKI 1447 dihydrochloride	-6.28496	0.438675	481	0.0825976
HepG2---NA---2-hydroxy-3-methoxy-naphtoquinone	5.22812	0.435971	482	0.0807953
HepG2---Anti-microbial agent---Chloramphenicol	6.25315	0.435246	483	0.0809709
HepG2---Histone demethylase inhibitor---NSC 636819	17.2635	0.434471	484	0.0810936
HepG2---WDR5/MLL interaction inhibitor|Lysine methyltransferase inhibitor---WDR5 0103	10.4162	0.434356	485	0.0818748
HepG2---Cyclooxygenase inhibitor---oxyphenbutazone	7.4987	0.433821	486	0.0822344
HepG2---Non-selective kinase inhibitor---Quercetin	-5.23111	0.433236	487	0.0825418
HepG2---Retinoic acid receptor agonist---acitretin	11.079	0.431863	488	0.0820598
HepG2---Voltage-gated sodium channel blocker---ethotoin	7.14857	0.429939	489	0.081025
HepG2---Dopamine receptor agonist---levodopa	5.32572	0.429822	490	0.0817952
HepG2---Kinesin inhibitor---Monastrol	6.63197	0.429005	491	0.0818643
HepG2---Electroneutral cation-Cl cotransporter (SLC12) inhibitor|Carbonic anhydrase inhibitor---chlorthalidone	9.29124	0.428162	492	0.0819043
HepG2---Beta-adrenergic receptor agonist---albuterol	19.8403	0.42697	493	0.0815943
HepG2---Estrogen receptor agonist---dienestrol	-5.2978	0.426738	494	0.0822423
HepG2---Heat shock protein inhibitor---AEG 3482	-19.5805	0.420205	495	0.0765878
HepG2---PDGFR family inhibitor---DMPQ dihydrochloride	6.9379	0.418614	496	0.0758734
HepG2---NA---Kainic acid	-5.25585	0.418607	497	0.0767407
HepG2---ATP-sensitive potassium channel blocker---nateglinide	-5.17335	0.418301	498	0.0773076
HepG2---Unknown target Unknown_MoA---2-methoxyestradiol	-4.81668	0.417538	499	0.0774156
HepG2---p38 MAPK inhibitor---VX 702	-32.7255	0.415848	500	0.0765957
HepG2---mAChR antagonist_stabilizer---W-84 dibromide	7.42938	0.4112	501	0.0728154
HepG2---Phospholipase inhibitor---FIPI	4.63386	0.410599	502	0.0730797
HepG2---Cyclooxygenase inhibitor---phenylbutazone	8.99174	0.410566	503	0.0739111
HepG2---Oxidative phosphorylation uncoupler---FCCP	-8.86385	0.409939	504	0.0741472
HepG2---Oxidative phosphorylation uncoupler---CCCP	7.56359	0.409523	505	0.074592
HepG2---Serotonin receptor antagonist|Alpha-adrenergic receptor antagonist---Mirtazapine	26.9445	0.408362	506	0.0742904
HepG2---NA---Parthenolide	-22.6224	0.406548	507	0.0733333
HepG2---Peroxisome proliferator-activated receptor activator---ciprofibrate	-6.72663	0.406064	508	0.0737049
HepG2---PI3K inhibitor---3-Methyladenine	5.50449	0.40532	509	0.0738147
HepG2---Opioid receptor agonist---remifentanil	2.10438	0.405307	510	0.074655
HepG2---Serotonin receptor antagonist---Cinanserin hydrochloride	-5.28613	0.404799	511	0.0749977
HepG2---Janus kinase family inhibitor---CP 690550 citrate	-9.66543	0.402687	512	0.0737341
HepG2---ErbB family inhibitor---JNJ 28871063 hydrochloride	6.3078	0.400905	513	0.0727997
HepG2---NFkB pathway inhibitor|Src family inhibitor|Syk family inhibitor---Piceatannol	-6.78886	0.399917	514	0.0726572
HepG2---Bromodomain inhibitor---XD 14	-7.4613	0.398052	515	0.0716368
HepG2---Monoamine transporter (SLC6A2-4) inhibitor---clomipramine	-7.41765	0.397967	516	0.0723945
HepG2---NA---Atranorin	5.60592	0.397485	517	0.0727532
HepG2---Nucleoside analog|DNA synthesis inhibitor|RNA synthesis inhibitor---5-Fluorouracil	6.09646	0.395989	518	0.0720958
HepG2---Ask1/MEKK5 inhibitor---NQDI 1	3.25908	0.395526	519	0.072471
HepG2---Beta-adrenergic receptor antagonist|Alpha-adrenergic receptor antagonist---Carvedilol	5.26546	0.393648	520	0.0714292
HepG2---NA---Tropine	14.15	0.39182	521	0.0704354
HepG2---Checkpoint kinase inhibitor---CCT 241533 dihydrochloride	-7.33781	0.391581	522	0.0710287
HepG2---Histamine receptor antagonist---alimemazine	3.48851	0.388789	523	0.0690682
HepG2---Acetylcholinesterase inhibitor---ambenonium	-13.1532	0.388018	524	0.0691265
HepG2---Pregnane X receptor agonist|Anti-microbial agent---Rifaximin	6.46945	0.387954	525	0.069891
HepG2---NA---Ajmalicine hydrochloride	-5.6177	0.386941	526	0.0697039
HepG2---c-Jun kinase inhibitor---SR 3576	4.6414	0.385722	527	0.0693096
HepG2---NFkB pathway inhibitor|IkB kinase inhibitor---ACHP	9.53988	0.383487	528	0.0678981
HepG2---Janus kinase family inhibitor---NSC 33994	20.9008	0.383174	529	0.0684066
HepG2---NA---Veratrine	-15.7702	0.380332	530	0.0663853
HepG2---Voltage-gated sodium channel blocker---moracizine	6.37397	0.37939	531	0.0662616
HepG2---Cytochrome P450 inhibitor---PF 4981517	6.26301	0.376021	532	0.06371
HepG2---NA---Rauwolscine hydrochloride	6.7694	0.37344	533	0.0619443
HepG2---NA---Pinocembrine	3.28346	0.37338	534	0.0626985
HepG2---NFkB pathway inhibitor|IkB kinase inhibitor---ML 120B dihydrochloride	-5.13813	0.372513	535	0.0626444
HepG2---Ca2+/Na+-activated potassium channel blocker---paxilline	-7.13506	0.370879	536	0.0618209
HepG2---Kinesin inhibitor---Dimethylenastron	-4.47998	0.370449	537	0.0622002
HepG2---Dopamine receptor agonist---bromocriptine	4.00848	0.370222	538	0.0627819
HepG2---Raf inhibitor---ZM 336372	5.52841	0.369871	539	0.0632369
HepG2---Ask1/MEKK5 inhibitor---TC ASK 10	-12.0631	0.369142	540	0.0633133
HepG2---Rho associated kinase inhibitor---fasudil	15.3196	0.368589	541	0.0635639
HepG2---NA---Diosmetin	6.08944	0.365695	542	0.0614718
HepG2---Poly(ADP-ribose) Polymerase inhibitor---Nicotinamide	-12.9658	0.365515	543	0.062092
HepG2---Ask1/MEKK5 inhibitor---MSC 2032964A	3.42069	0.36454	544	0.0619166
HepG2---p53 activator|MDM2 inhibitor|Ubiquitin E3 ligase inhibitor---Nutlin-3	5.64042	0.364219	545	0.0623932
HepG2---Calmodulin antagonist---CGS 9343B	-6.14165	0.364105	546	0.0630746
HepG2---Cyclooxygenase inhibitor|Leukotriene synthesis inhibitor|Peroxisome proliferator-activated receptor activator---balsalazide	24.4786	0.362192	547	0.0619564
HepG2---Inositol phosphatase inhibitor---L-690,330	8.35657	0.361371	548	0.0619286
HepG2---Hyperpolarization-activated cyclic nucleotide-gated channel blocker---ZD-7288	26.3646	0.360778	549	0.0621279
HepG2---Nucleoside analog|DNA synthesis inhibitor---thioguanine	-7.52222	0.360574	550	0.0627138
HepG2---ErbB family inhibitor---BMS 599626 dihydrochloride	-6.38794	0.359106	551	0.0620347
HepG2---NA---Corynanthine hydrochloride	-14.7196	0.358528	552	0.0622441
HepG2---LXR agonist---GW 3965 hydrochloride	-19.5932	0.35831	553	0.0628122
HepG2---FAAH inhibitor---SA 57	-5.48911	0.357444	554	0.0627309
HepG2---PI3K inhibitor|mTOR inhibitor|DNA-PK inhibitor|VEGFR family inhibitor|Src family inhibitor|ABL1 inhibitor|PDGFR family inhibitor|Non-selective Tyrosine kinase inhibitor---PP 121	-7.01615	0.357168	555	0.0632382
HepG2---Bromodomain inhibitor---Ischemin sodium salt	-5.26107	0.356872	556	0.0637241
HepG2---Retinoic acid receptor agonist---CD 1530	4.95277	0.3564	557	0.0640324
HepG2---PI3K inhibitor---BGT226	14.4306	0.35551	558	0.0639216
HepG2---Beta-adrenergic receptor antagonist---atenolol-()	9.96123	0.354469	559	0.0636583
HepG2---PDGFR family inhibitor|FGFR family inhibitor---masitinib	7.21256	0.353867	560	0.0638328
HepG2---AMPK activator---AICAR	-4.37486	0.353665	561	0.0644057
HepG2---DNA synthesis inhibitor---altretamine	-6.76826	0.353462	562	0.0649761
HepG2---Pregnane X receptor agonist|Anti-microbial agent---Rifampicin	-6.817	0.353441	563	0.0657273
HepG2---mAChR antagonist---diphemanil	6.36992	0.352601	564	0.0656575
HepG2---NA---Chlorogenic acid	-4.86671	0.352583	565	0.0664085
HepG2---Heat shock protein inhibitor---BIIB 021	-4.62674	0.352568	566	0.0671622
HepG2---Histone acetyltransferase inhibitor---C646	6.796	0.352154	567	0.0675144
HepG2---NA---Menaquinone	-7.14329	0.351733	568	0.0678587
HepG2---Heat shock protein inhibitor---NVP-AUY922	29.5117	0.350907	569	0.0677963
HepG2---Alpha-adrenergic receptor agonist|Beta-adrenergic receptor agonist---mephentermine	6.91762	0.350792	570	0.0684443
HepG2---p90 RSK inhibitor---BI-D1870	5.97463	0.347593	571	0.0660066
HepG2---CDK inhibitor---NU 2058	-5.54839	0.345527	572	0.0647008
HepG2---Alpha-adrenergic receptor agonist---midodrine	21.4677	0.34452	573	0.0644517
HepG2---Lysine methyltransferase inhibitor---UNC 0642	-5.83071	0.343499	574	0.0641883
HepG2---Sarco/endoplasmic reticulum Ca2+ ATPase (SERCA) inhibitor---Thapsigargin	-6.33341	0.342517	575	0.0639624
HepG2---ABL1 inhibitor|PDGFR family inhibitor---Imatinib mesylate	5.22624	0.340265	576	0.0624649
HepG2---NFkB pathway inhibitor---Bay 11-7085	5.16563	0.339591	577	0.0625444
HepG2---LXR agonist|Estrogen receptor partial agonist---27-Hydroxycholesterol	-6.02944	0.338507	578	0.0622122
HepG2---Voltage-gated sodium channel blocker---oxybuprocaine	4.11146	0.337551	579	0.0620065
HepG2---PI3K inhibitor---CZC 24832	-5.13379	0.335966	580	0.0611713
HepG2---Anti-malarial agent|Toll-like receptor antagonist---hydroxychloroquine	-6.97092	0.331954	581	0.0579075
HepG2---Brutons Tyrosine Kinase/Tec family inhibitor---acalabrutinib	9.32536	0.330478	582	0.0571784
HepG2---NA---Biotin	5.80853	0.330416	583	0.0578621
HepG2---Proteasome inhibitor---AM 114	11.8506	0.328737	584	0.0569273
HepG2---Glycosylase inhibitor---1-Deoxynojirimycin	4.08893	0.327744	585	0.0566776
HepG2---Voltage-gated potassium channel blocker---dofetilide	-3.24398	0.327466	586	0.0571408
HepG2---Topoisomerase inhibitor---etoposide	-3.45413	0.326851	587	0.057266
HepG2---Ionotropic GABA-A receptor positive_allosteric_modulator---zolpidem	6.39126	0.326848	588	0.058003
HepG2---Opioid receptor agonist---hydrocodone	-7.00963	0.323126	589	0.0550189
HepG2---NA---Ethylvanilline	10.7843	0.322205	590	0.0548345
HepG2---NA---Reserpinic acid hydrochloride	-4.56827	0.322086	591	0.0554513
HepG2---AMPK activator---ZLN 024 hydrochloride	-6.16289	0.318793	592	0.0528916
HepG2---Angiotensin converting enzyme inhibitor---lisinopril	5.23962	0.318652	593	0.0534843
HepG2---CaM kinase inhibitor---KN 93	18.594	0.318329	594	0.053893
HepG2---NA---2-Hydroxy-[1,4]naphthoquinone	-5.08547	0.317439	595	0.0537336
HepG2---Insulin receptor family inhibitor---linsitinib	4.2054	0.317168	596	0.0541912
HepG2---Ionotropic GABA-A receptor positive_allosteric_modulator---halazepam	-3.53177	0.315899	597	0.0536505
HepG2---VEGFR family inhibitor|ABL1 inhibitor---Axitinib	4.05167	0.315536	598	0.0540143
HepG2---CDK inhibitor---AZD 5438	-4.59841	0.315106	599	0.0543104
HepG2---DNA synthesis inhibitor|RNA synthesis inhibitor---capecitabine	-6.94717	0.313958	600	0.0538862
HepG2---NA---Delcorine	-5.19983	0.313259	601	0.0539105
HepG2---NA---Isocorydine (+)	4.97804	0.312104	602	0.0534781
HepG2---Estrogen receptor antagonist|Estrogen receptor agonist---tamoxifen	-3.82729	0.308839	603	0.0509335
HepG2---NA---Hydrocupreine	7.31984	0.308162	604	0.0509759
HepG2---Progesterone receptor agonist---desogestrel	-2.7791	0.30701	605	0.0505426
HepG2---PI3K inhibitor---TGX 221	-6.75669	0.306526	606	0.0507759
HepG2---Microtubule inhibitor---vincristine	-6.51748	0.305542	607	0.050508
HepG2---NA---Vincamine	3.08027	0.305368	608	0.0510485
HepG2---Kinesin inhibitor---ARRY 520 trifluoroacetate	26.9211	0.304334	609	0.0507283
HepG2---PKD inhibitor---CID 2011756	3.50539	0.302838	610	0.0499455
HepG2---Xanthine oxidase inhibitor---Allopurinol	14.7921	0.302677	611	0.0504951
HepG2---NA---Tomatine	4.12661	0.300189	612	0.0487178
HepG2---ERK1/2 inhibitor---Pluripotin	-5.69636	0.299186	613	0.0484239
HepG2---Bromodomain_inhibitor negative_control---(-)-JQ1	3.78648	0.298869	614	0.0488144
HepG2---Casein kinase 1 inhibitor---CKI 7 dihydrochloride	4.91419	0.298235	615	0.0488874
HepG2---Ionotropic glutamate receptor, NMDA antagonist---acamprosate	16.3197	0.297692	616	0.0490504
HepG2---HDAC inhibitor---Trichostatin A	6.84614	0.29735	617	0.0494122
HepG2---mAChR antagonist---profenamine	-3.45737	0.296823	618	0.0495887
HepG2---ERK5 inhibitor|Polo-like kinase inhibitor|TNK1 inhibitor---XMD 8-92	-5.2142	0.296294	619	0.049762
HepG2---Topoisomerase inhibitor|DNA intercalator---mitoxantrone	4.92663	0.295928	620	0.0500968
HepG2---Poly(ADP-ribose) Polymerase inhibitor---UPF 1069	-6.36842	0.295102	621	0.0499713
HepG2---Microtubule inhibitor---ABT 751	15.6814	0.29498	622	0.0505479
HepG2---PKC inhibitor---C-1	-4.15563	0.294858	623	0.0511234
HepG2---Monoamine oxidase inhibitor---rasagiline	21.0316	0.294512	624	0.0514744
HepG2---mAChR antagonist---ipratropium	-3.02212	0.293807	625	0.0514643
HepG2---Glycogen synthase kinase 3 inhibitor---TWS 119	4.98336	0.293011	626	0.0513632
HepG2---Poly(ADP-ribose) Polymerase inhibitor---BYK 49187	3.92077	0.292229	627	0.0512742
HepG2---NA---Fluorocurarine chloride	4.745	0.292031	628	0.0517676
HepG2---Ionotropic GABA-A receptor positive_allosteric_modulator---estazolam	-5.25947	0.291694	629	0.052122
HepG2---Rho associated kinase inhibitor|PKN2 inhibitor---Y-27632 dihydrochloride	-20.9634	0.291272	630	0.0523897
HepG2---Glycosylase inhibitor---Kifunensine	4.66202	0.290336	631	0.0521427
HepG2---Ionotropic glutamate receptor, NMDA antagonist---amantadine	-3.90885	0.290143	632	0.0526372
HepG2---NFkB pathway inhibitor---Cardamonin	5.73951	0.288775	633	0.0519556
HepG2---Beta-adrenergic receptor antagonist---ICI 89406	3.13048	0.288726	634	0.0525923
HepG2---Monoamine transporter (SLC6A2-4) inhibitor---citalopram	-5.71979	0.287234	635	0.0517854
HepG2---LXR agonist|Constitutive androstane receptor inverse agonist---T 0901317	5.12008	0.287094	636	0.0523287
HepG2---Metabotropic glutamate receptor agonist---Spaglumic acid	-2.74591	0.287034	637	0.0529504
HepG2---DYRK inhibitor---AZ 191	-7.09791	0.286448	638	0.0530459
HepG2---Ionotropic GABA-A receptor positive_allosteric_modulator---propofol	4.00931	0.28312	639	0.0503986
HepG2---Cytochrome P450 inhibitor|Aromatase inhibitor---Letrozole	-5.94511	0.282309	640	0.0502666
HepG2---Histamine receptor antagonist---famotidine	5.99238	0.282256	641	0.0508915
HepG2---Sphingosine kinase inhibitor---PF 543 hydrochloride	-6.06176	0.281473	642	0.050785
HepG2---Bromodomain_inhibitor negative_control---ISOX INACT	5.19867	0.279271	643	0.0492596
HepG2---Ubiquitin E1 ligase inhibitor---PYZD 4409	-12.5316	0.277351	644	0.0480147
HepG2---Polo-like kinase inhibitor---BI-2536	-5.06934	0.277321	645	0.048658
HepG2---NA---Astilbin	-7.61474	0.27561	646	0.0476203
HepG2---Casein kinase 2 inhibitor---TBB	-6.99258	0.275153	647	0.047835
HepG2---NA---Ergosterine	4.49774	0.274061	648	0.047413
HepG2---ATP-sensitive potassium channel activator---diazoxide	-23.4032	0.27266	649	0.0466817
HepG2---NA---Asiaticoside	3.91274	0.272528	650	0.0472183
HepG2---PI3K inhibitor|DNA-PK inhibitor---wortmannin	5.03681	0.272508	651	0.047866
HepG2---Pregnane X receptor agonist---SR 12813	5.91887	0.271411	652	0.047436
HepG2---Actin inhibitor---Cytochalasin B	-3.63025	0.270628	653	0.0473183
HepG2---Androgen receptor agonist---oxymetholone	-6.05832	0.270436	654	0.047791
HepG2---Estrogen receptor agonist---mestranol	2.76113	0.269581	655	0.0475995
HepG2---Bromodomain inhibitor---SGC-CBP30	-4.61499	0.269211	656	0.0478925
HepG2---mAChR agonist---bethanechol	7.15198	0.268361	657	0.0477036
HepG2---Dopamine receptor antagonist|Serotonin receptor antagonist---blonanserin	-2.69495	0.267808	658	0.0478117
HepG2---Histone acetyltransferase inhibitor---L002	-17.6673	0.26605	659	0.0467126
HepG2---Microtubule inhibitor---UA 62784	5.91788	0.264855	660	0.0461763
HepG2---Voltage-gated sodium channel blocker---cinchocaine	-11.8411	0.263424	661	0.0454033
HepG2---Cyclooxygenase inhibitor---aminosalicylate	3.4635	0.262307	662	0.0449421
HepG2---Checkpoint kinase inhibitor---PD 407824	-4.01731	0.262016	663	0.0453068
HepG2---NFkB pathway inhibitor|IkB kinase inhibitor---SC 514	-13.0559	0.261913	664	0.0458581
HepG2---Cyclooxygenase inhibitor---ketoprofen	-7.17805	0.26127	665	0.0458691
HepG2---HIF inhibitor---TC-S 7009	-3.35953	0.257469	666	0.042721
HepG2---PDGFR family inhibitor|FGFR family inhibitor|VEGFR family inhibitor|Brutons Tyrosine Kinase/Tec family inhibitor|Src family inhibitor|Non-selective Tyrosine kinase inhibitor---pazopanib	-17.8849	0.257372	667	0.0432755
HepG2---Angiotensin converting enzyme inhibitor---captopril	4.09827	0.256024	668	0.0425775
HepG2---Cytochrome P450 inhibitor---ABT	12.0651	0.254943	669	0.0421462
HepG2---NA---Muramic acid, N-acetyl	-3.30515	0.254791	670	0.0426435
HepG2---Catechol-O-methyltransferase inhibitor---tolcapone	-3.4425	0.254009	671	0.042509
HepG2---Opioid receptor agonist|Opioid receptor antagonist---nalbuphine	5.75387	0.252464	672	0.0416105
HepG2---CDK inhibitor---PD 0332991 isethionate	7.74101	0.250877	673	0.0406699
HepG2---Monoamine transporter (SLC6A2-4) inhibitor---amfepramone	-3.85408	0.250039	674	0.0404758
HepG2---Voltage-gated sodium channel blocker---flecainide	4.76616	0.2491	675	0.0401807
HepG2---Histamine receptor antagonist---emedastine	-3.28265	0.248909	676	0.0406327
HepG2---DNA methyltransferase inhibitor|Nucleoside analog|DNA synthesis inhibitor|RNA synthesis inhibitor---5-Azacytidine	-2.40875	0.246059	677	0.0384246
HepG2---Polo-like kinase inhibitor|PDGFR family inhibitor---NMS-1286937	-2.31693	0.246022	678	0.0390295
HepG2---VEGFR family inhibitor---ZM 306416 hydrochloride	-3.21021	0.24489	679	0.0385368
HepG2---RNA polymerase inhibitor|RNA synthesis inhibitor---Actinomycin D	-2.59675	0.24435	680	0.0386361
HepG2---mAChR antagonist---cyclopentolate	3.17772	0.239848	681	0.0347726
HepG2---Glycosylase inhibitor---Miglustat hydrochloride	4.14025	0.239813	682	0.0353744
HepG2---Serotonin receptor antagonist|Beta-adrenergic receptor antagonist---Alprenolol hydrochloride	4.65275	0.238737	683	0.0349352
HepG2---Aurora kinase inhibitor---TC-A 2317 hydrochloride	4.88968	0.238521	684	0.0353544
HepG2---DNA methyltransferase inhibitor---Zebularine	5.57892	0.237777	685	0.0352445
HepG2---Nrf2 activator---ML 334	4.96248	0.237614	686	0.0357156
HepG2---HDAC inhibitor---CI 994	-16.1204	0.235939	687	0.034673
HepG2---Gamma secretase inhibitor---avagacestat	10.5439	0.235899	688	0.0352652
HepG2---Estrogen receptor agonist---estrone sulfuric acid	-4.79521	0.235376	689	0.0353729
HepG2---mAChR antagonist---Tolterodine L-tartrate	4.36097	0.235228	690	0.0358543
HepG2---p53 activator|MDM2 inhibitor|Ubiquitin E3 ligase inhibitor---NSC 66811	-4.84162	0.234727	691	0.0359829
HepG2---NA---Chrysin	5.01099	0.234488	692	0.0363719
HepG2---HMG-CoA reductase inhibitor---Pitavastatin calcium	3.29444	0.234366	693	0.0368764
HepG2---NA---Oxymatrine	-4.99448	0.230925	694	0.0340616
HepG2---Phospholipase inhibitor---PACOCF3	3.09829	0.23008	695	0.0338424
HepG2---Casein kinase 2 inhibitor---TTP 22	-3.94954	0.229769	696	0.0341554
HepG2---NA---Delsoline	-3.68444	0.229604	697	0.0346145
HepG2---Farnesyl pyrophosphate synthase inhibitor---zoledronic-acid	3.47068	0.227787	698	0.03342
HepG2---DNA alkylating_agent---busulfan	-4.84929	0.2265	699	0.0327549
HepG2---NA---Meconic acid	4.24396	0.226491	700	0.0333667
HepG2---Alpha-adrenergic receptor agonist|Beta-adrenergic receptor agonist---oxymetazoline	-4.06296	0.224632	701	0.0321276
HepG2---NA---3-hydroxy-2-methyl-4-pyrone	-2.6819	0.221763	702	0.0298772
HepG2---Kinesin inhibitor---BRD 9876	4.02694	0.221679	703	0.0304115
HepG2---SCF complex inhibitor|Ubiquitin E3 ligase inhibitor---SKPin C1	7.17001	0.2208	704	0.0301497
HepG2---mAChR agonist---methacholine	3.79598	0.218773	705	0.028739
HepG2---Carbonic anhydrase inhibitor---ethoxzolamide	-3.67496	0.217861	706	0.0284434
HepG2---Phosphodiesterase inhibitor---Cilostazol	2.97517	0.217235	707	0.0284316
HepG2---PI3K inhibitor|mTOR inhibitor|DNA-PK inhibitor---PI 103 hydrochloride	4.04924	0.216882	708	0.0286927
HepG2---MEK inhibitor|IkB kinase inhibitor---Arctigenin	14.2648	0.216274	709	0.0286977
HepG2---Janus kinase family inhibitor---XL019	-12.4353	0.215676	710	0.0287115
HepG2---Src family inhibitor|CSK family inhibitor---PP 2	5.38058	0.21528	711	0.0289273
HepG2---Lysine methyltransferase inhibitor---LLY 507	-3.94478	0.215223	712	0.0294807
HepG2---ATP-sensitive potassium channel blocker---repaglinide	13.0633	0.214948	713	0.0298149
HepG2---VEGFR family inhibitor---ZM 323881 hydrochloride	5.16135	0.213966	714	0.0294411
HepG2---Angiotensin converting enzyme inhibitor---quinapril	2.47302	0.213817	715	0.0299008
HepG2---Voltage-gated calcium channel blocker---nicardipine	14.9112	0.213467	716	0.0301578
HepG2---Casein kinase 1 inhibitor---PF 4800567 hydrochloride	4.81115	0.213314	717	0.0306106
HepG2---PI3K inhibitor---alpelisib	-13.9291	0.211671	718	0.0295726
HepG2---Alpha-adrenergic receptor agonist---methyldopa	-5.54293	0.211164	719	0.0296701
HepG2---Telomerase inhibitor---Costunolide	3.21412	0.211107	720	0.0302166
HepG2---FGFR family inhibitor|VEGFR family inhibitor---NVP-BGJ398	1.50568	0.210992	721	0.0307047
HepG2---Respiratory chain inhibitor---3-Nitropropionic acid	-4.25713	0.210916	722	0.0312309
HepG2---MEK inhibitor---SL 327	-12.0782	0.21058	723	0.0314955
HepG2---Bromodomain inhibitor---OF 1	-4.09691	0.210379	724	0.0318947
HepG2---Progesterone receptor agonist---ethynodiol diacetate	-3.53307	0.209942	725	0.032057
HepG2---Voltage-gated calcium channel blocker---mibefradil	3.76903	0.209875	726	0.0325892
HepG2---ATR inhibitor|mTOR inhibitor---AZ 20	1.57471	0.209796	727	0.033108
HepG2---Poly(ADP-ribose) Polymerase inhibitor---DR 2313	3.07491	0.209151	728	0.0330601
HepG2---NA---Kaempferol	10.7573	0.207278	729	0.0317829
HepG2---HDAC inhibitor---NCH 51	3.09986	0.207051	730	0.032151
HepG2---Leukotriene synthesis inhibitor---zileuton	-4.16784	0.206004	731	0.0316986
HepG2---NA---Glycocholic acid	-4.29856	0.205419	732	0.0317071
HepG2---HDAC inhibitor---LMK 235	6.85526	0.20507	733	0.031951
HepG2---Mnk1/2 inhibitor---CGP 57380	-2.25515	0.204052	734	0.0315253
HepG2---Angiotensin receptor antagonist---telmisartan	-4.73143	0.203921	735	0.0319861
HepG2---DNA methyltransferase inhibitor---RG 108	5.38627	0.203796	736	0.0324509
HepG2---NA---Strophanthidin	-2.61804	0.201611	737	0.0308563
HepG2---Polo-like kinase inhibitor---Centrinone	-4.0673	0.20143	738	0.031264
HepG2---Anti-fungal agent|Cytochrome P450 substrate---voriconazole	6.57234	0.199956	739	0.0303782
HepG2---Histone demethylase inhibitor---IOX 1	-5.15195	0.199822	740	0.0308309
HepG2---Translation inhibitor---4EGI-1	-3.01645	0.199691	741	0.0312869
HepG2---Kinesin inhibitor---SB 743921 hydrochloride	-3.95846	0.198578	742	0.0307595
HepG2---Nucleoside analog|DNA synthesis inhibitor---azathioprine	-3.74622	0.198095	743	0.030861
HepG2---HMG-CoA reductase inhibitor---fluvastatin	-3.63638	0.197485	744	0.0308351
HepG2---WDR5/MLL interaction inhibitor|Lysine methyltransferase inhibitor---MI 2 dihydrochloride	3.6105	0.19543	745	0.029364
HepG2---Aurora kinase inhibitor---barasertib-HQPA	6.82361	0.19513	746	0.029646
HepG2---Cyclooxygenase inhibitor---celecoxib	-5.20068	0.193885	747	0.0289825
HepG2---NA---Monocrotaline	3.71751	0.19287	748	0.0285486
HepG2---NA---Adenosine	2.99444	0.192407	749	0.0286661
HepG2---Farnesyl pyrophosphate synthase inhibitor---alendronate	-12.2959	0.1919	750	0.0287387
HepG2---TGF beta receptor inhibitor---R 268712	-2.87298	0.191789	751	0.029206
HepG2---NA---Conessine	-8.87547	0.191761	752	0.0297561
HepG2---PFKFB3 inhibitor---AZ PFKFB3 67	-4.22989	0.19141	753	0.0299821
HepG2---HDAC inhibitor---Tubacin	-3.97885	0.189743	754	0.028892
HepG2---Translation inhibitor---Cycloheximide	2.74656	0.189009	755	0.0287332
HepG2---NA---Tabersonine dichlorhydrate	3.9265	0.189001	756	0.0293004
HepG2---Peroxisome proliferator-activated receptor activator---nTZDpa	-2.73126	0.188833	757	0.0297064
HepG2---Carbonic anhydrase inhibitor---diclofenamide	3.58632	0.187565	758	0.0290115
HepG2---Androgen receptor agonist---oxandrolone	-3.46266	0.186142	759	0.0281612
HepG2---Phosphodiesterase inhibitor---Anagrelide hydrochloride	-5.25226	0.185032	760	0.0276226
HepG2---PI3K inhibitor|DNA-PK inhibitor---PIK-75	-2.80962	0.184896	761	0.0280579
HepG2---mAChR agonist---Milameline hydrochloride	-4.05608	0.184838	762	0.0285702
HepG2---Phosphodiesterase inhibitor---(R)-(-)-Rolipram	-3.69046	0.183831	763	0.0281328
HepG2---Histamine receptor antagonist---epinastine	2.97851	0.18327	764	0.0281412
HepG2---CDK inhibitor---Olomoucine	-3.91068	0.182833	765	0.0282714
HepG2---mTOR inhibitor---XL 388	-6.023	0.18241	766	0.0284165
HepG2---ABL1 inhibitor---PPY A	2.90164	0.18231	767	0.0288823
HepG2---Monoamine transporter (SLC6A2-4) inhibitor---desipramine	-2.56591	0.178601	768	0.0257391
HepG2---Histone demethylase inhibitor---PBIT	-3.68938	0.178142	769	0.0258454
HepG2---Cyclooxygenase inhibitor---ketorolac	4.98667	0.17808	770	0.0263477
HepG2---Androgen receptor agonist---stanozolol	-3.5246	0.177841	771	0.0266732
HepG2---Angiotensin converting enzyme inhibitor---ramipril	2.72879	0.17696	772	0.0263545
HepG2---mAChR agonist---Pilocarpine hydrochloride	-2.23147	0.176361	773	0.0263177
HepG2---Mitochondrial phosphorylation inhibitor---Oligomycin A	3.83099	0.17607	774	0.0265885
HepG2---Histamine receptor antagonist---antazoline	-7.4042	0.175949	775	0.0270285
HepG2---Cannabinoid receptor agonist---CB 13	4.21708	0.175836	776	0.0274746
HepG2---CaM kinase inhibitor|Translation activator---NH 125	-5.2691	0.175476	777	0.0276745
HepG2---NFkB pathway inhibitor---SP 100030	-4.47374	0.174631	778	0.0273881
HepG2---HGF receptor family inhibitor|VEGFR family inhibitor---AMG458	2.27269	0.173623	779	0.0269375
HepG2---Heat shock protein inhibitor---ganetespib	-2.10073	0.173561	780	0.0274335
HepG2---FAAH inhibitor---URB 597	3.71096	0.173508	781	0.0279361
HepG2---HDAC inhibitor---PCI 34051	2.6067	0.172445	782	0.0274296
HepG2---Retinoid X receptor antagonist---PA 452	-3.76219	0.17236	783	0.0278994
HepG2---mAChR antagonist---dicycloverine	-3.80084	0.171269	784	0.0273629
HepG2---Ubiquitin E2 ligase inhibitor---CC 0651	-3.50667	0.171164	785	0.0278112
HepG2---nAChR antagonist---Atracurium besilate	9.50211	0.169726	786	0.0269258
HepG2---Glycosylase inhibitor---Precose	-3.26422	0.169395	787	0.0271473
HepG2---HIV protease inhibitor---lopinavir	7.36201	0.168892	788	0.0271951
HepG2---Phosphodiesterase inhibitor---MMPX	-2.80352	0.168622	789	0.0274763
HepG2---Casein kinase 1 inhibitor|CDK inhibitor---(R)-DRF053 dihydrochloride	1.77636	0.167297	790	0.0267012
HepG2---NA---Dihydroergotoxine mesylate	-2.86733	0.16704	791	0.0269943
HepG2---Voltage-gated potassium channel blocker---XE-991	-3.38075	0.165481	792	0.0259837
HepG2---Acetylcholinesterase inhibitor---rivastigmine	2.53181	0.165195	793	0.0262455
HepG2---NA---Podocarpic acid	-4.78254	0.164679	794	0.0262767
HepG2---NA---Quinidine hydrochloride monohydrate	1.86397	0.164444	795	0.026588
HepG2---Beta-adrenergic receptor agonist---levalbuterol	-3.29412	0.162524	796	0.0252148
HepG2---PDGFR family inhibitor|Brutons Tyrosine Kinase/Tec family inhibitor---CHMFL-FLT3-122	-3.24897	0.162061	797	0.0252964
HepG2---Non-selective kinase inhibitor---PKC 412	2.803	0.160615	798	0.0243948
HepG2---Tankyrase inhibitor---G007-LK	4.72462	0.160111	799	0.0244351
HepG2---Src family inhibitor---KB SRC 4	7.58759	0.159663	800	0.0245303
HepG2---NA---Tetrandrine	-6.59055	0.159026	801	0.0244363
HepG2---HMG-CoA reductase inhibitor---pravastatin	3.88276	0.157757	802	0.0237083
HepG2---Monopolar spindle 1 kinase inhibitor---TC Mps1 12	2.82456	0.15647	803	0.0229632
HepG2---p38 MAPK inhibitor---SCIO 469 hydrochloride	-1.35772	0.156371	804	0.023404
HepG2---ALK/LTK family inhibitor|HGF receptor family inhibitor---Crizotinib	2.85277	0.154853	805	0.0224262
HepG2---Sir2-like deacetylase family inhibitor---Salermide	-2.49675	0.154501	806	0.0226132
HepG2---AMPK activator---PT 1	6.37868	0.153151	807	0.0218018
HepG2---Heat shock protein inhibitor---CCT 018159	-2.67702	0.152456	808	0.0216447
HepG2---Histamine receptor antagonist---acrivastine	-9.2586	0.15213	809	0.0218563
HepG2---Serotonin receptor antagonist---Ritanserin	-2.03072	0.152011	810	0.0222729
HepG2---NA---Isoconessimine	9.72746	0.150579	811	0.0213777
HepG2---NA---Hesperidin	2.02929	0.149668	812	0.0210013
HepG2---NA---Austricine hydrate	2.30173	0.149455	813	0.0213225
HepG2---Acetylcholinesterase inhibitor---donepezil	3.86582	0.149347	814	0.0217487
HepG2---ALK/LTK family inhibitor|Insulin receptor family inhibitor---AZD3463	-1.82536	0.14828	815	0.0212146
HepG2---p38 MAPK inhibitor---VX 745	3.30338	0.14599	816	0.0194572
HepG2---mAChR antagonist---Tiotropium bromide	1.80505	0.145197	817	0.0191963
HepG2---LRRK2 inhibitor---LRRK2-IN-1	-2.38614	0.144617	818	0.0191479
HepG2---NA---Lobelanidine hydrochloride	-1.97319	0.143795	819	0.0188566
HepG2---CDK inhibitor---Roscovitine	2.45445	0.14252	820	0.0181111
HepG2---NFkB pathway inhibitor---Honokiol	-2.03954	0.13915	821	0.015271
HepG2---Phosphodiesterase inhibitor---apremilast	2.73529	0.138559	822	0.0152086
HepG2---mTOR inhibitor|PI3K inhibitor|DNA-PK inhibitor|PKC inhibitor|RET RTK inhibitor|Janus kinase family inhibitor|Non-selective kinase inhibitor---PP 242	-2.13668	0.137845	823	0.0150219
HepG2---Cytochrome P450 inhibitor|Aromatase inhibitor---Anastrozole	-2.91371	0.135941	824	0.0136452
HepG2---NA---Vinpocetine	-1.99335	0.134798	825	0.0130294
HepG2---Peroxisome proliferator-activated receptor activator---Ciglitazone	-3.41953	0.134664	826	0.0134217
HepG2---Alpha-adrenergic receptor agonist|Beta-adrenergic receptor agonist---norepinephrine	4.69766	0.134624	827	0.0139072
HepG2---Anti-microbial agent---Amikacin hydrate	1.15061	0.133964	828	0.0137714
HepG2---NA---Strychnine	2.10357	0.13396	829	0.014292
HepG2---Carbonic anhydrase inhibitor---methocarbamol	2.64802	0.133746	830	0.0146014
HepG2---NA---Cytidine	2.1632	0.132936	831	0.0143148
HepG2---Histamine receptor antagonist---methantheline	-2.11323	0.131174	832	0.0130745
HepG2---Phosphodiesterase inhibitor---Milrinone	-4.11612	0.131059	833	0.0134809
HepG2---Voltage-gated sodium channel blocker---riluzole	-1.51644	0.130725	834	0.0136683
HepG2---Guanine nucleotide exchange factor inhibitor|ER-Golgi transport inhibitor---brefeldin-a	-2.24351	0.130568	835	0.0140322
HepG2---Focal Adhesion Kinase inhibitor---FAK Inhibitor 14	2.3711	0.130457	836	0.0144403
HepG2---Hydrogen potassium ATPase inhibitor---rabeprazole	1.9135	0.13004	837	0.0145427
HepG2---Beta-adrenergic receptor antagonist---timolol	1.98033	0.130009	838	0.0150305
HepG2---FAAH inhibitor---SA 47	-2.78107	0.129624	839	0.0151637
HepG2---Histamine receptor antagonist---methdilazine	-2.39288	0.129424	840	0.0154804
HepG2---NA---Hyoscyamine (L)	1.74649	0.129414	841	0.0159869
HepG2---NA---Heliotrine	2.2654	0.129055	842	0.0161445
HepG2---nAChR antagonist---TMPH hydrochloride	-1.64244	0.12816	843	0.0157648
HepG2---Microtubule inhibitor---colchicine	3.35825	0.128008	844	0.016128
HepG2---NA---10-Methoxy-o-demethyltsilanine	-2.15658	0.127748	845	0.0163819
HepG2---Aurora kinase inhibitor---PF 03814735	2.04909	0.127181	846	0.0163288
HepG2---DNA alkylating_agent---procarbazine	2.18469	0.127116	847	0.0167767
HepG2---Poly(ADP-ribose) Polymerase inhibitor---BYK 204165	16.9159	0.125991	848	0.0161647
HepG2---Bromodomain inhibitor---I-BET 151 dihydrochloride	2.73861	0.125991	849	0.0166759
HepG2---Respiratory chain inhibitor---antimycin a	2.60851	0.124551	850	0.0157469
HepG2---Akt inhibitor---SC 66	2.84451	0.124245	851	0.0159516
HepG2---Src family negative_control---PP 3	2.44107	0.124178	852	0.0163951
HepG2---Histamine receptor antagonist---loratadine	2.48738	0.123639	853	0.016365
HepG2---mAChR agonist---(+)-Muscarine iodide	2.45649	0.123117	854	0.0163519
HepG2---Non-selective kinase inhibitor---K 252a	3.30755	0.122959	855	0.0167028
HepG2---NA---Bakankosine	-1.75121	0.122547	856	0.0167984
HepG2---NA---beta- Belladonnine dichloroethylate	-1.87526	0.121649	857	0.0164074
HepG2---Cannabinoid receptor partial agonist---Bay 59-3074	2.21084	0.120906	858	0.016171
HepG2---Phosphodiesterase inhibitor---Pentoxifylline	3.7343	0.120745	859	0.0165153
HepG2---Microtubule stabilizer---Docetaxel	4.55914	0.119418	860	0.0156934
HepG2---FGFR family inhibitor|VEGFR family inhibitor---brivanib-alaninate	-3.27848	0.118025	861	0.0148054
HepG2---Dopamine receptor agonist---ropinirole	2.84814	0.117883	862	0.0151675
HepG2---NA---Stevioside	-3.38698	0.11733	863	0.0151177
HepG2---Glucocorticoid receptor agonist---fluocinolone acetonide	-2.59716	0.116927	864	0.0152177
HepG2---Phosphodiesterase inhibitor---Trequinsin hydrochloride	2.98362	0.116818	865	0.015611
HepG2---VEGFR family inhibitor---DMH4	-11.7718	0.115999	866	0.0152948
HepG2---CDK inhibitor---SNS 032	-1.98852	0.115468	867	0.0152645
HepG2---Anti-malarial agent---chloroquine	9.89259	0.115414	868	0.0157113
HepG2---NA---Huperzine A	-2.67123	0.11529	869	0.0160867
HepG2---Beta-adrenergic receptor antagonist---levobunolol	-1.8162	0.11473	870	0.0160271
HepG2---mAChR antagonist---Scopolamine hydrobromide	-1.79727	0.114282	871	0.0160772
HepG2---Progesterone receptor agonist---progesterone	2.21174	0.113879	872	0.0161733
HepG2---Microtubule inhibitor---MPC 6827 hydrochloride	2.6696	0.113384	873	0.0161759
HepG2---Heat shock protein inhibitor---gedunin	-2.46462	0.113323	874	0.0166119
HepG2---Nrf2 activator---RA 839	-5.6389	0.113281	875	0.0170662
HepG2---ALK/LTK family inhibitor|ROS RTK inhibitor|TNK2 inhibitor---ASP 3026	10.0532	0.113001	876	0.0172822
HepG2---Poly(ADP-ribose) Polymerase inhibitor---BSI 201	-1.57779	0.112914	877	0.0176908
HepG2---Adenosine receptor antagonist|Phosphodiesterase inhibitor---theophylline	7.46756	0.112644	878	0.0179157
HepG2---Angiotensin receptor antagonist---irbesartan	-4.97939	0.111943	879	0.017709
HepG2---AMPK activator---A 769662	-2.52749	0.11189	880	0.01815
HepG2---Bromodomain inhibitor---apabetalone	11.5461	0.111812	881	0.018565
HepG2---HDAC inhibitor---TCS HDAC6 20b	1.4995	0.110507	882	0.0177528
HepG2---Histamine receptor antagonist---diphenhydramine	-1.63784	0.109047	883	0.0167847
HepG2---Reverse transcriptase inhibitor---Didanosine	1.93647	0.108499	884	0.0167283
HepG2---Brutons Tyrosine Kinase/Tec family inhibitor---PCI 29732	-2.93716	0.108361	885	0.0170821
HepG2---mTOR inhibitor|PI3K inhibitor|Syk family inhibitor|Src family inhibitor---GDC-0980	-2.43642	0.107973	886	0.0171844
HepG2---ALK/LTK family inhibitor|TNK2 inhibitor---KRCA 0008	-2.13002	0.107929	887	0.0176305
HepG2---Actin inhibitor---CK 869	-1.49269	0.107686	888	0.0178762
HepG2---Voltage-gated calcium channel blocker---methsuximide	-2.20209	0.105967	889	0.016646
HepG2---Glycosylase inhibitor---1-Deoxymannojirimycin hydrochloride	-6.70526	0.105277	890	0.0164448
HepG2---Acetylcholinesterase inhibitor---tacrine	-1.24622	0.104144	891	0.0157988
HepG2---HDAC inhibitor---Sodium butyrate	1.9518	0.104071	892	0.0162129
HepG2---Nucleoside analog|DNA synthesis inhibitor---Nelarabine	5.9134	0.103874	893	0.0165024
HepG2---Lysine methyltransferase negative_control---(S)-PFI 2 hydrochloride	1.98323	0.102666	894	0.015781
HepG2---Monoamine oxidase inhibitor---phenelzine	4.58209	0.102423	895	0.0160236
HepG2---Estrogen receptor agonist---quinestrol	10.5454	0.102351	896	0.0164367
HepG2---Retinoic acid receptor agonist---TTNPB	6.9399	0.102306	897	0.0168762
HepG2---Serotonin receptor antagonist|Monoamine transporter (SLC6A2-4) inhibitor---nefazodone	-1.97335	0.101441	898	0.0164946
HepG2---Glycogen synthase kinase 3 inhibitor---TCS 2002	-2.29493	0.101137	899	0.0166739
HepG2---mAChR antagonist---trihexyphenidyl	-1.93244	0.100046	900	0.0160658
HepG2---p53 activator|Sir2-like deacetylase family inhibitor---Tenovin-1	-2.15856	0.0997655	901	0.0162677
HepG2---Akt inhibitor|PKA inhibitor|PKC inhibitor|AMPK inhibitor---GSK 690693	1.92785	0.0993149	902	0.0162988
HepG2---Voltage-gated sodium channel blocker---carbamazepine	-1.53187	0.0988061	903	0.0162712
HepG2---DNA synthesis inhibitor---anthralin	2.60801	0.0987118	904	0.0166576
HepG2---Viral fusion inhibitor|Cytochrome P450 substrate---arbidol	0.369472	0.0975965	905	0.0160224
HepG2---Phosphodiesterase inhibitor---Enoximone	2.02087	0.0973841	906	0.0162897
HepG2---Retinoic acid receptor agonist---Ch 55	1.59531	0.0971491	907	0.0165337
HepG2---Unknown target Unknown_MoA---CGK-733	1.62007	0.0961951	908	0.0160583
HepG2---Inositol phosphatase inhibitor---AS 1949490	2.10054	0.0957492	909	0.0160904
HepG2---HGF receptor family inhibitor---MK-8033	2.05155	0.095525	910	0.0163438
HepG2---Ionotropic glutamate receptor, NMDA antagonist---felbamate	-2.06927	0.0949754	911	0.0162711
HepG2---Bile acid receptor agonist---betulinic-acid	-1.1493	0.0939609	912	0.0157331
HepG2---Androgen receptor antagonist---nilutamide	4.50864	0.0939595	913	0.0162076
HepG2---SCF complex inhibitor|Ubiquitin E3 ligase inhibitor---SZL P1-41	1.78107	0.0938722	914	0.0165958
HepG2---Monopolar spindle 1 kinase inhibitor---AZ 3146	-1.92905	0.0931665	915	0.016365
HepG2---Nucleoside analog|RNA synthesis inhibitor---Cordycepin	-0.967717	0.0931353	916	0.0168081
HepG2---NA---Hydroquinidine HCl	-2.94704	0.0929458	917	0.0170925
HepG2---Bromodomain inhibitor---(+)-JQ1	-1.99401	0.0927308	918	0.0173509
HepG2---Dopamine receptor antagonist|Serotonin receptor antagonist---pimozide	1.58384	0.0919684	919	0.0170613
HepG2---NA---L-menthol	-1.97088	0.0914969	920	0.0170621
HepG2---NA---Hesperetin	1.85587	0.0913004	921	0.0173374
HepG2---Dopamine receptor agonist---dopamine	-2.01217	0.090436	922	0.0169442
HepG2---Histone demethylase inhibitor---JIB 04	2.17275	0.0903778	923	0.0173569
HepG2---Peroxisome proliferator-activated receptor activator---Pioglitazone hydrochloride	2.23801	0.0903021	924	0.0177514
HepG2---HDAC inhibitor---M 344	5.35299	0.088428	925	0.0163471
HepG2---Voltage-gated sodium channel blocker---quinidine	1.86036	0.0883122	926	0.0167005
HepG2---FAAH inhibitor---JNJ 1661010	-1.48997	0.0883059	927	0.017163
HepG2---Androgen receptor agonist|Progesterone receptor agonist---danazol	-1.39575	0.0882023	928	0.0175276
HepG2---NA---Podophyllotoxin	1.89699	0.0879437	929	0.0177368
HepG2---Tankyrase inhibitor---MN 64	1.50589	0.0879039	930	0.0181642
HepG2---DNA synthesis inhibitor---benznidazole	-2.42006	0.0868272	931	0.0175542
HepG2---Bromodomain inhibitor---MS 436	1.56288	0.0853996	932	0.0165929
HepG2---nAChR antagonist---(+)-Tubocurarine chloride	2.46978	0.0846457	933	0.0163047
HepG2---Microtubule inhibitor---Indibulin	-2.62097	0.0845215	934	0.0166457
HepG2---PKC activator---FR 236924	1.66352	0.0840101	935	0.0165991
HepG2---Polycomb repressive complex inhibitor|Ubiquitin E3 ligase inhibitor---PTC 209	-1.75348	0.0833089	936	0.0163621
HepG2---Peroxisome proliferator-activated receptor activator---GW 7647	1.48402	0.0815512	937	0.0150681
HepG2---mAChR antagonist---darifenacin	1.52663	0.0804828	938	0.014463
HepG2---Trk receptor agonist---HIOC	-7.4712	0.0803351	939	0.0147781
HepG2---Histamine receptor antagonist---nizatidine	-0.987911	0.0799429	940	0.0148481
HepG2---Alpha-adrenergic receptor agonist|Monoamine transporter (SLC6A2-4) inhibitor---phenylpropanolamine	-2.53627	0.079846	941	0.0152129
HepG2---NA---Genoscopolamine HBr	-1.6336	0.0785942	942	0.0144225
HepG2---Phosphodiesterase inhibitor---tadalafil	2.3865	0.0782183	943	0.0145074
HepG2---Insulin receptor family inhibitor---PQ 401	1.93984	0.0781254	944	0.0148748
HepG2---NA---Glycyrrhetinic Acid	4.58549	0.0778402	945	0.0150493
HepG2---NFkB pathway inhibitor|IkB kinase inhibitor|Phosphodiesterase inhibitor---Amlexanox	-1.92096	0.0767715	946	0.01444
HepG2---CDK inhibitor---BS 181 dihydrochloride	-3.95836	0.0759516	947	0.014079
HepG2---Progesterone receptor agonist---norgestimate	-1.872	0.075785	948	0.0143707
HepG2---NA---Lysergol	-1.12224	0.0750729	949	0.0141165
HepG2---Polo-like kinase inhibitor---GSK461364	-1.42617	0.074757	950	0.014258
HepG2---Monoamine transporter (SLC6A2-4) inhibitor---escitalopram	-1.20241	0.0744687	951	0.0144266
HepG2---Bromodomain inhibitor---GSK 2801	-1.85422	0.0738812	952	0.0142955
HepG2---Monoamine transporter (SLC6A2-4) inhibitor---phentermine	1.76904	0.0737298	953	0.0146001
HepG2---NA---Tocopherol (R,S)	-1.48646	0.0735229	954	0.0148487
HepG2---Phosphodiesterase inhibitor---BRL 50481	1.32135	0.0728887	955	0.0146694
HepG2---Voltage-gated calcium channel blocker---gabapentin	-1.60507	0.0726536	956	0.0148888
HepG2---Bromodomain inhibitor---NI 57	1.16321	0.0725932	957	0.0152825
HepG2---Beta-adrenergic receptor antagonist---propranolol	1.52243	0.0717046	958	0.0148475
HepG2---NA---Erythromycin	-4.68372	0.0712699	959	0.0148659
HepG2---c-Jun kinase inhibitor---SU 3327	1.7978	0.0711515	960	0.0152001
HepG2---Nucleoside analog|DNA synthesis inhibitor---cytarabine	-1.0409	0.0706839	961	0.0151846
HepG2---Kinesin inhibitor---K 858	1.0491	0.0706743	962	0.0156268
HepG2---Angiotensin converting enzyme inhibitor---enalaprilat	-1.68694	0.0704419	963	0.0158456
HepG2---Glycosylase inhibitor---Miglitol	-0.948027	0.0703013	964	0.0161557
HepG2---TRPA1 channel blocker---HC-030031	1.26799	0.0700518	965	0.0163564
HepG2---nAChR antagonist---pancuronium	-1.78685	0.070032	966	0.0167865
HepG2---NA---Yohimbinic acid monohydrate	0.938155	0.0689762	967	0.0161801
HepG2---Dopamine receptor partial_agonist|Serotonin receptor agonist|Serotonin receptor antagonist---aripiprazole	2.12716	0.0685563	968	0.0162091
HepG2---Serotonin receptor agonist---rizatriptan	-1.98009	0.068196	969	0.0162972
HepG2---Poly(ADP-ribose) Polymerase inhibitor---ME 0328	1.77954	0.0678109	970	0.01636
HepG2---NA---Piperlongumine	1.76756	0.0677698	971	0.0167664
HepG2---DNA polymerase inhibitor|DNA synthesis inhibitor---Aphidicolin	-1.2256	0.0675035	972	0.0169472
HepG2---Peroxisome proliferator-activated receptor activator---S26948	1.46221	0.0674133	973	0.0173035
HepG2---Alpha-adrenergic receptor antagonist|Histamine receptor agonist---tolazoline	-0.808795	0.0662348	974	0.0165712
HepG2---nAChR antagonist---Hexamethonium bromide	1.93314	0.0658711	975	0.016653
HepG2---Histamine receptor antagonist---terfenadine	1.44241	0.0655718	976	0.016799
HepG2---Peroxisome proliferator-activated receptor antagonist---SR 202	-0.867694	0.0651597	977	0.0168316
HepG2---NA---Kinetin riboside	1.30202	0.0651317	978	0.0172479
HepG2---Peroxisome proliferator-activated receptor antagonist---GW 9662	-1.20423	0.06512	979	0.0176801
HepG2---Dopamine receptor antagonist|Serotonin receptor antagonist---molindone	-1.18123	0.0643844	980	0.0173878
HepG2---Tankyrase inhibitor|Poly(ADP-ribose) Polymerase inhibitor---NVP-TNKS656	2.18681	0.0641089	981	0.0175552
HepG2---Kinesin inhibitor---BTB1	-1.14098	0.0635466	982	0.0174354
HepG2---Voltage-gated sodium channel blocker---disopyramide	-1.37562	0.0633418	983	0.0176726
HepG2---Voltage-gated potassium channel blocker---linopirdine	-1.88913	0.06319	984	0.0179624
HepG2---Voltage-gated sodium channel blocker---ranolazine	-1.50686	0.0627496	985	0.0179632
HepG2---c-Jun kinase inhibitor---IQ 3	0.988826	0.0626076	986	0.0182619
HepG2---Farnesyl pyrophosphate synthase inhibitor---pamidronate	-0.310182	0.0623891	987	0.0184836
HepG2---NA---Cantharidin	-1.24178	0.0619822	988	0.0185165
HepG2---NA---Convolamine hydrochloride	1.55384	0.0614517	989	0.0184254
HepG2---Glycogen synthase kinase 3 inhibitor---A 1070722	0.812818	0.0613653	990	0.0187778
HepG2---Voltage-gated potassium channel blocker---amiodarone	-0.850939	0.0598289	991	0.0176799
HepG2---ErbB family inhibitor|PDGFR family inhibitor---AG 18	1.70024	0.0594614	992	0.0177505
HepG2---Cyclooxygenase inhibitor---mefenamic-acid	1.72029	0.0585307	993	0.0172573
HepG2---HDAC inhibitor---TC-H 106	-2.24568	0.0584399	994	0.0176036
HepG2---TGF beta receptor inhibitor---LY 364947	-0.82899	0.0582522	995	0.0178527
HepG2---Lysine methyltransferase inhibitor---UNC 0224	-0.733559	0.0581253	996	0.018162
HepG2---Alpha-adrenergic receptor agonist---tizanidine	-1.14346	0.057749	997	0.0182216
HepG2---NA---Unsevine	1.33747	0.0572728	998	0.0181807
HepG2---Beta-adrenergic receptor agonist---Dobutamine hydrochloride	0.858729	0.0571732	999	0.0185161
HepG2---VEGFR family inhibitor---SU 4312	-0.804825	0.0568099	1000	0.0185873
HepG2---Peroxisome proliferator-activated receptor antagonist---GSK-0660	7.75206	0.0562533	1001	0.0184647
HepG2---Retinoic acid receptor agonist---tretinoin	1.1039	0.0557251	1002	0.0183702
HepG2---Lysine methyltransferase inhibitor---A 366	2.48614	0.0553715	1003	0.0184498
HepG2---Lysine methyltransferase inhibitor---(R)-PFI 2 hydrochloride	0.730579	0.0550907	1004	0.0186017
HepG2---PDGFR family inhibitor|Phosphodiesterase inhibitor---trapidil	-0.873649	0.0549375	1005	0.018881
HepG2---NA---Imperialine	-1.1694	0.0546761	1006	0.0190514
HepG2---Retinoid X receptor agonist---SR 11237	1.43429	0.0544921	1007	0.019299
HepG2---Cyclooxygenase inhibitor---meloxicam	-0.822935	0.0543265	1008	0.0195644
HepG2---Heat shock protein inhibitor---PU H71	0.965049	0.0541577	1009	0.0198263
HepG2---Glucocorticoid receptor agonist---beclomethasone-dipropionate	0.877335	0.0536507	1010	0.0197494
HepG2---ATP-sensitive potassium channel blocker---acetohexamide	1.16387	0.0523351	1011	0.0188636
HepG2---Serotonin receptor agonist---naratriptan	1.01922	0.0516766	1012	0.0186345
HepG2---Ionotropic GABA-A receptor positive_allosteric_modulator---zaleplon	1.14717	0.0513949	1013	0.0187817
HepG2---Ubiquitin E1 ligase inhibitor---NSC 624206	0.969346	0.0508559	1014	0.0186712
HepG2---PI3K inhibitor|mTOR inhibitor---PF 04691502	0.996883	0.0505729	1015	0.0188163
HepG2---Voltage-gated calcium channel blocker---bepridil	1.23902	0.0501342	1016	0.0188053
HepG2---Farnesyl pyrophosphate synthase inhibitor---ibandronate	-1.41682	0.04853	1017	0.0176283
HepG2---Electroneutral cation-Cl cotransporter (SLC12) inhibitor---benzthiazide	-1.76776	0.0481976	1018	0.0177227
HepG2---Nucleoside analog|DNA synthesis inhibitor---clofarabine	0.381343	0.0466	1019	0.0165515
HepG2---Histamine receptor antagonist---carbinoxamine	-0.983296	0.044506	1020	0.0148835
HepG2---Beta-adrenergic receptor antagonist---metoprolol	-0.766795	0.0411257	1021	0.0119288
HepG2---Tankyrase inhibitor---WIKI4	-1.2305	0.0399927	1022	0.0112209
HepG2---Glycogen synthase kinase 3 inhibitor---SB 216763	-2.78627	0.0397751	1023	0.0114281
HepG2---Alpha-adrenergic receptor antagonist---prazosin	0.538479	0.0381985	1024	0.0102758
HepG2---Insulin receptor family inhibitor---AG-1024	0.972668	0.0374938	1025	0.00999502
HepG2---Acetylcholinesterase inhibitor---galantamine	0.517786	0.0374405	1026	0.0103652
HepG2---Retinoic acid receptor agonist---isotretinoin	-0.661985	0.037389	1027	0.0107368
HepG2---mAChR agonist---Carbamoylcholine chloride	-1.20216	0.0369038	1028	0.0106743
HepG2---NA---gossypol	0.432059	0.0367146	1029	0.0109073
HepG2---Monoamine transporter (SLC6A2-4) inhibitor---fluvoxamine	-3.25071	0.0361919	1030	0.0108065
HepG2---Angiotensin converting enzyme inhibitor---enalapril	-0.402391	0.0357641	1031	0.0108002
HepG2---PI3K inhibitor---buparlisib	0.575271	0.0353743	1032	0.0108313
HepG2---Gamma secretase inhibitor---LY411575	1.62963	0.03497	1033	0.0108477
HepG2---Alpha-adrenergic receptor agonist---guanfacine	-0.645782	0.0348692	1034	0.0111671
HepG2---NA---Geneserine	-0.585882	0.0347624	1035	0.0114802
HepG2---Tankyrase inhibitor---TC-E 5001	0.938494	0.0343263	1036	0.0114634
HepG2---PKA activator---8-Bromo-cAMP, sodium salt	-0.797884	0.0338541	1037	0.0114102
HepG2---Electroneutral cation-Cl cotransporter (SLC12) inhibitor---polythiazide	0.61795	0.0332402	1038	0.0112149
HepG2---Histone demethylase inhibitor|Monoamine oxidase inhibitor---Tranylcypromine hydrochloride	-0.45022	0.0329749	1039	0.0113678
HepG2---Estrogen receptor agonist---estradiol valerate	0.496133	0.0325806	1040	0.0113913
HepG2---mTOR inhibitor|PI3K inhibitor---Torin 2	1.02993	0.0301543	1041	0.00938238
HepG2---Poly(ADP-ribose) Polymerase inhibitor---PJ 34 hydrochloride	2.71183	0.0298758	1042	0.00952092
HepG2---Non-selective kinase inhibitor---H-7 dihydrochloride	-0.798631	0.0291328	1043	0.00919449
HepG2---DNA synthesis inhibitor---methoxsalen	0.973421	0.0286257	1044	0.00910352
HepG2---Anaphase-promoting complex inhibitor|Ubiquitin E3 ligase inhibitor---Apcin	-0.418346	0.0280266	1045	0.00892029
HepG2---Serotonin receptor antagonist|Dopamine receptor antagonist---Quetiapine hemifumarate	-0.585918	0.0266331	1046	0.00794217
HepG2---HDAC inhibitor---Valproic acid, sodium salt	-0.420955	0.0266098	1047	0.00833382
HepG2---WDR5/MLL interaction inhibitor|Lysine methyltransferase inhibitor---MM 102	2.34894	0.0261509	1048	0.00828956
HepG2---Histone demethylase inhibitor---GSK J4	3.66488	0.0256402	1049	0.00819304
HepG2---Voltage-gated calcium channel blocker---verapamil	0.637979	0.0243363	1050	0.00730301
HepG2---NA---Yohimbine hydrochloride	0.442307	0.0236956	1051	0.00707569
HepG2---BCL inhibitor---navitoclax	-0.760289	0.0223008	1052	0.00609392
HepG2---NFkB pathway inhibitor---Andrographolide	0.354819	0.0217213	1053	0.00592706
HepG2---Rho associated kinase inhibitor---HA 1100 hydrochloride	-0.352615	0.0210917	1054	0.00570968
HepG2---Ubiquitin E2 ligase inhibitor---Bay 11-7821	0.298553	0.0209883	1055	0.00601811
HepG2---DNA alkylating_agent---carmustine	-0.295825	0.0206158	1056	0.00605709
HepG2---Ionotropic GABA-A receptor positive_allosteric_modulator---diazepam	-0.628772	0.0204091	1057	0.00626146
HepG2---HGF receptor family inhibitor|Microtubule inhibitor---tivantinib	-0.683776	0.0202908	1058	0.00655387
HepG2---DNA-PK inhibitor---DMNB	0.335624	0.0178413	1059	0.00451463
HepG2---Pregnane X receptor agonist|Histamine receptor antagonist---Meclizine dihydrochloride	0.449474	0.0173204	1060	0.00440358
HepG2---Ionotropic GABA-A receptor positive_allosteric_modulator---thiopental	-0.340055	0.0169442	1061	0.00443692
HepG2---HMG-CoA reductase inhibitor---Fluvastatin sodium	-0.348674	0.0167115	1062	0.00461338
HepG2---Nucleoside analog|DNA synthesis inhibitor---cladribine	-0.342681	0.0164762	1063	0.00478683
HepG2---Poly(ADP-ribose) Polymerase inhibitor---EB 47	-0.380228	0.0156983	1064	0.00441733
HepG2---Brutons Tyrosine Kinase/Tec family inhibitor---AVL-292	-0.218523	0.0151557	1065	0.00428262
HepG2---AMPK activator---RSVA 405	-0.470605	0.015032	1066	0.00456659
HepG2---Aurora kinase inhibitor---TC-S 7010	-0.355841	0.0135496	1067	0.00349142
HepG2---Mnk1/2 inhibitor---ETP 45835 dihydrochloride	-0.414415	0.0130697	1068	0.00341832
HepG2---NA---(-)-Cinchonidine	-0.310988	0.0127322	1069	0.00348724
HepG2---Electroneutral cation-Cl cotransporter (SLC12) inhibitor---chlorothiazide	-0.257688	0.0117142	1070	0.00287532
HepG2---Histone demethylase inhibitor---TC-E 5002	-0.310045	0.0113578	1071	0.00292468
HepG2---Trk receptor agonist---7,8-Dihydroxyflavone	-0.252047	0.0108177	1072	0.00278984
HepG2---Retinoid X receptor antagonist---HX 531	0.324162	0.0102827	1073	0.00265978
HepG2---ATP-sensitive potassium channel blocker---chlorpropamide	-0.201117	0.0102817	1074	0.0030633
HepG2---HIV protease inhibitor---indinavir	0.471212	0.00906955	1075	0.00225538
HepG2---NA---alpha-Santonin	-0.104473	0.0089847	1076	0.00257433
HepG2---Voltage-gated potassium channel blocker---ibutilide	0.212907	0.00865052	1077	0.00264359
HepG2---Glycogen synthase kinase 3 inhibitor---TC-G 24	-0.600104	0.00756245	1078	0.00195857
HepG2---AMPK activator---Metformin hydrochloride	-0.0962693	0.00654317	1079	0.00134198
HepG2---DNA alkylating_agent---dacarbazine	0.15668	0.00579652	1080	0.000997639
HepG2---Calmodulin antagonist---Calmidazolium chloride	0.240392	0.00540895	1081	0.001012
HepG2---Akt inhibitor---FPA 124	-0.387532	0.00501165	1082	0.00101627
HepG2---NA---Cynarin	-0.0960942	0.00454087	1083	0.000946685
HepG2---Peroxisome proliferator-activated receptor activator---GW 1929 hydrochloride	0.125483	0.00372662	1084	0.000533261
HepG2---NA---Variolaric acid	0.0657909	0.00343277	1085	0.000639868
HepG2---Phosphodiesterase inhibitor---roflumilast	0.042925	0.00199556	1086	-0.000397256
HepG2---Monoamine transporter (SLC6A2-4) inhibitor---sertraline	-0.158527	0.00193636	1087	-5.67387e-05
HepG2---Monopolar spindle 1 kinase inhibitor---Mps BAY 2a	0.0229111	0.00143807	1088	-0.000155668
HepG2---N-linked glycosylation inhibitor---Tunicamycin	0.0174934	0.001111	1089	-8.37593e-05
HepG2---Peroxisome proliferator-activated receptor activator---CP 775146	0.0136278	0.000339579	1090	-0.000456562
HepG2---NA---Thiocolchicoside	-0.0181554	0.000326236	1091	-7.16514e-05
HepG2---Glycosylase inhibitor---Voglibose	-0.00245359	0.000160298	1092	0.000160298
HepG2---Janus kinase family inhibitor---Atiprimod dihydrochloride	NA	NA
HepG2---Janus kinase family inhibitor---AZD 1480	NA	NA
HepG2---Gamma secretase inhibitor---begacestat	NA	NA
HepG2---p38 MAPK inhibitor|c-Jun kinase inhibitor---BIRB 796	NA	NA
HepG2---Glucocorticoid receptor agonist---difluprednate	NA	NA
HepG2---HECT family inhibitor|Ubiquitin E3 ligase inhibitor---Heclin	NA	NA
HepG2---p53 activator|MDM2 inhibitor|Ubiquitin E3 ligase inhibitor---HLI 373	NA	NA
HepG2---DNA alkylating_agent---ifosfamide	NA	NA
HepG2---Tankyrase inhibitor---JW 55	NA	NA
HepG2---Cytochrome P450 inhibitor|Anti-fungal agent|Voltage-gated potassium channel blocker---Ketoconazole	NA	NA
HepG2---NA---Lobeline alpha (-) hydrochoride	NA	NA
HepG2---CDK negative_control|Glycogen Synthase Kinase negative_control---MeBIO	NA	NA
HepG2---Cytochrome P450 inhibitor---metyrapone	NA	NA
HepG2---Aurora kinase inhibitor---MK-5108	NA	NA
HepG2---Voltage-gated calcium channel blocker---nifedipine	NA	NA
HepG2---Nrf2 activator---NK 252	NA	NA
HepG2---Raf inhibitor|VEGFR family inhibitor---PLX-4720	NA	NA
HepG2---DNA methyltransferase inhibitor---SGI 1027	NA	NA
HepG2---HDAC inhibitor---Sodium 4-Phenylbutyrate	NA	NA
HepG2---Anaphase-promoting complex inhibitor|Ubiquitin E3 ligase inhibitor---TAME hydrochloride	NA	NA

## Sheet: A549
model_id	slope	minus_log10_pvalue	FDR rank	adjust p minuslog10 pvalue
A549---NA---(+)-Usnic acid	76.1778	4.58809	1	1.54591
A549---DNA synthesis inhibitor---methoxsalen	-11.5292	4.22417	2	1.48302
A549---NFkB pathway inhibitor|IkB kinase inhibitor---BMS 345541	44.892	4.20959	3	1.64453
A549---Opioid receptor agonist---methadone	-41.7858	4.17507	4	1.73495
A549---Bromodomain inhibitor---ISOX DUAL	-33.3645	4.04248	5	1.69926
A549---Monoamine transporter (SLC6A2-4) inhibitor---fluvoxamine	-76.6981	4.02966	6	1.76563
A549---Poly(ADP-ribose) Polymerase inhibitor---4-HQN	22.961	3.66425	7	1.46716
A549---NA---Metanephrine hydrochloride DL	-12.4257	3.59504	8	1.45595
A549---Bromodomain inhibitor---PFI 1	58.8818	3.50252	9	1.41458
A549---Checkpoint kinase inhibitor---PF 477736	36.4284	3.46666	10	1.42448
A549---nAChR antagonist---Benzoquinonium dibromide	38.3542	3.08255	11	1.08176
A549---Poly(ADP-ribose) Polymerase inhibitor---3-Aminobenzamide	-11.6198	3.01176	12	1.04876
A549---Microtubule inhibitor---D-64131	35.4003	3.01085	13	1.08261
A549---HMG-CoA reductase inhibitor---cerivastatin	8.99471	2.97226	14	1.07621
A549---Peroxisome proliferator-activated receptor activator---GW 1929 hydrochloride	15.3297	2.94042	15	1.07433
A549---Metabotropic glutamate receptor agonist---Spaglumic acid	-8.20268	2.82515	16	0.98709
A549---NA---Tabersonine dichlorhydrate	9.244	2.80859	17	0.996859
A549---Polo-like kinase inhibitor---GW 843682X	-7.74063	2.77468	18	0.987767
A549---LXR agonist---WAY 252623	-13.6612	2.7332	19	0.969776
A549---Lysine methyltransferase inhibitor---UNC 0642	10.1407	2.71765	20	0.976495
A549---Phosphodiesterase inhibitor---TC-E 5005	10.5356	2.66471	21	0.944749
A549---Dopamine receptor agonist---bromocriptine	-7.43779	2.65957	22	0.959809
A549---Alpha-adrenergic receptor agonist|Beta-adrenergic receptor agonist---epinephrine	33.7127	2.53363	23	0.853179
A549---Dopamine receptor antagonist---thiethylperazine	-10.3199	2.37308	24	0.711107
A549---Monoamine transporter (SLC6A2-4) inhibitor---modafinil	-3.65731	2.32276	25	0.678521
A549---Polo-like kinase inhibitor|PDGFR family inhibitor---NMS-1286937	-11.9934	2.2963	26	0.669095
A549---MEK inhibitor|IkB kinase inhibitor---Arctigenin	-13.3155	2.26981	27	0.658992
A549---Voltage-gated calcium channel inhibitor---pregabalin	-8.96219	2.25809	28	0.663063
A549---Monoamine transporter (SLC6A2-4) inhibitor---phentermine	21.7217	2.20599	29	0.626211
A549---PKC inhibitor---D-erythro-Sphingosine (synthetic)	19.0202	2.1452	30	0.580138
A549---NA---Azathymine, 6	16.196	2.13889	31	0.58807
A549---Voltage-gated calcium channel blocker---isradipine	-14.7458	2.11793	32	0.580898
A549---Dopamine receptor agonist---dopamine	14.3102	2.0957	33	0.572028
A549---Phosphodiesterase inhibitor---tadalafil	5.77314	2.08012	34	0.569422
A549---PDGFR family inhibitor|FGFR family inhibitor---masitinib	-5.63691	2.06251	35	0.564394
A549---Intracellular Calcium activator|Peroxisome proliferator-activated receptor activator---NPC 15199	-44.9198	2.05928	36	0.573398
A549---SCF complex inhibitor|Ubiquitin E3 ligase inhibitor---SMER 3	7.91628	2.05592	37	0.581942
A549---Electroneutral cation-Cl cotransporter (SLC12) inhibitor|Carbonic anhydrase inhibitor---chlorthalidone	-12.3041	2.01426	38	0.551863
A549---Opioid receptor agonist---oxycodone	-17.7814	2.0084	39	0.557287
A549---PI3K inhibitor---idelalisib	6.5657	1.95707	40	0.51695
A549---TGF beta receptor inhibitor---A 83-01	-6.2677	1.93838	41	0.508981
A549---Serotonin receptor antagonist---Cinanserin hydrochloride	-8.20489	1.92264	42	0.503708
A549---Src family negative_control---PP 3	-5.894	1.92189	43	0.513172
A549---Cyclooxygenase inhibitor---etodolac	-10.5527	1.89514	44	0.496411
A549---CDK inhibitor|Glycogen synthase kinase 3 inhibitor---NSC 693868	12.5894	1.89392	45	0.504955
A549---N-linked glycosylation inhibitor---Tunicamycin	7.23981	1.86361	46	0.48419
A549---Peroxisome proliferator-activated receptor antagonist---GW 9662	-9.03347	1.8568	47	0.486717
A549---Histone demethylase inhibitor---S 2101	-11.213	1.85472	48	0.49378
A549---mAChR antagonist---biperiden	-7.95363	1.841	49	0.489014
A549---Respiratory chain inhibitor---Rotenone	4.61972	1.8047	50	0.461484
A549---Voltage-gated calcium channel blocker---bepridil	7.16102	1.79265	51	0.458043
A549---DNA synthesis inhibitor---anthralin	4.11994	1.79235	52	0.466173
A549---DNA alkylating_agent---streptozotocin	-3.73095	1.77216	53	0.454258
A549---Unknown target Unknown_MoA---2-methoxyestradiol	-6.96045	1.71983	54	0.410045
A549---ATP-sensitive potassium channel blocker---chlorpropamide	3.8394	1.70928	55	0.407458
A549---Polo-like kinase modulator---HMN-214	14.3567	1.69794	56	0.403942
A549---NFkB pathway inhibitor|IkB kinase inhibitor|Phosphodiesterase inhibitor---Amlexanox	-60.3463	1.68546	57	0.399149
A549---NA---Fillalbin	-8.46692	1.68232	58	0.403567
A549---CDK inhibitor---Senexin A	-10.3146	1.67508	59	0.403751
A549---Hyperpolarization-activated cyclic nucleotide-gated channel blocker---ZD-7288	16.5663	1.66256	60	0.398529
A549---Angiotensin converting enzyme inhibitor---perindopril	9.6993	1.64468	61	0.387823
A549---NA---Gitoxin	10.1203	1.62099	62	0.3712
A549---Peroxisome proliferator-activated receptor antagonist---T 0070907	-7.26837	1.61611	63	0.373273
A549---mAChR antagonist---Tolterodine L-tartrate	-5.92682	1.61513	64	0.37913
A549---Phosphodiesterase inhibitor---(R)-(-)-Rolipram	-15.494	1.59064	65	0.361374
A549---Oxidative phosphorylation uncoupler---FCCP	-5.67463	1.53899	66	0.316351
A549---Progesterone receptor agonist---ethynodiol diacetate	10.6189	1.51769	67	0.301581
A549---Oxidative phosphorylation uncoupler---Malonoben	-6.34111	1.49667	68	0.286994
A549---Raf inhibitor|PDGFR family inhibitor|FGFR family inhibitor|VEGFR family inhibitor|ABL1 inhibitor|Non-selective kinase inhibitor|DDR(collagen receptor) family inhibitor---regorafenib	5.14138	1.49435	69	0.291014
A549---NA---Aconitine	-6.54496	1.47806	70	0.280977
A549---Brutons Tyrosine Kinase/Tec family inhibitor---BMS 509744	-50.4289	1.46004	71	0.269116
A549---NA---Glycocholic acid	3.7491	1.45127	72	0.266418
A549---Phosphodiesterase inhibitor---Irsogladine maleate	-6.98676	1.43426	73	0.255406
A549---PDGFR family inhibitor|Phosphodiesterase inhibitor---trapidil	5.81933	1.41632	74	0.24337
A549---NA---Strychnine	4.13654	1.40632	75	0.239203
A549---NA---Piperlongumine	6.99432	1.40265	76	0.241284
A549---NA---Tomatine	-5.46872	1.40014	77	0.244446
A549---Monopolar spindle 1 kinase inhibitor---Mps BAY 2a	4.15069	1.3858	78	0.235712
A549---Lysine methyltransferase negative_control---UNC 2400	4.26195	1.38568	79	0.241128
A549---CDK inhibitor---Ro 3306	-5.87791	1.38551	80	0.246419
A549---Beta-adrenergic receptor antagonist---propranolol	7.37389	1.37511	81	0.241418
A549---NA---Isoliquiritigenin	13.94	1.34472	82	0.216351
A549---Voltage-gated sodium channel blocker---oxybuprocaine	5.30316	1.34469	83	0.221585
A549---HDAC inhibitor---LMK 235	8.43776	1.34429	84	0.226384
A549---ABL1 inhibitor---GNF 2	-22.2503	1.34257	85	0.229811
A549---Sir2-like deacetylase family inhibitor---Splitomicin	5.34684	1.33834	86	0.230657
A549---Anti-microbial agent---Salinomycin Sodium	-7.37348	1.32644	87	0.223773
A549---Trk receptor inhibitor---AG 879	8.49991	1.31947	88	0.221774
A549---Non-selective kinase inhibitor---H-9 dihydrochloride	4.93854	1.31685	89	0.224059
A549---Bromodomain inhibitor---MS 436	-6.13643	1.3153	90	0.227361
A549---Raf inhibitor---ZM 336372	-7.45216	1.30941	91	0.226267
A549---Phospholipase inhibitor---VU 0155069	10.4362	1.29636	92	0.217965
A549---Dopamine receptor antagonist|Serotonin receptor antagonist---haloperidol	-16.292	1.28937	93	0.215668
A549---Bromodomain inhibitor---(+)-JQ1	6.76356	1.28537	94	0.216321
A549---HDAC inhibitor---NCH 51	4.69951	1.27918	95	0.214723
A549---Aurora kinase inhibitor|ABL1 inhibitor|PDGFR family inhibitor---VX 680	-5.99358	1.27662	96	0.216713
A549---Voltage-gated sodium channel blocker---bupivacaine	13.4214	1.2764	97	0.220995
A549---HDAC inhibitor---SAHA	-10.4743	1.25399	98	0.203034
A549---Voltage-gated calcium channel blocker---trimethadione	-10.5437	1.24882	99	0.202271
A549---Alpha-adrenergic receptor agonist---tizanidine	5.58437	1.24561	100	0.203426
A549---Oxidative phosphorylation uncoupler---CCCP	6.49851	1.24458	101	0.206716
A549---NA---Hyoscyamine (L)	-6.13996	1.22905	102	0.195464
A549---FGFR family inhibitor|VEGFR family inhibitor---NVP-BGJ398	6.10114	1.22566	103	0.196313
A549---HDAC inhibitor---MC 1742	-7.00166	1.22353	104	0.198377
A549---PKC activator---SC-9	-6.89889	1.21528	105	0.194285
A549---Janus kinase family inhibitor---1,2,3,4,5,6-Hexabromocyclohexane	10.5859	1.21434	106	0.197465
A549---Histamine receptor antagonist---methdilazine	3.04916	1.21314	107	0.200346
A549---Pregnane X receptor agonist|Anti-microbial agent---Rifampicin	7.64425	1.19856	108	0.1898
A549---Retinoic acid receptor agonist---acitretin	6.72008	1.19791	109	0.193154
A549---Src family inhibitor|CSK family inhibitor---PP 2	10.1736	1.19674	110	0.195947
A549---c-Jun kinase inhibitor---SR 3576	-6.31154	1.19389	111	0.197027
A549---Bromodomain inhibitor---XD 14	2.10963	1.18913	112	0.196168
A549---Alpha-adrenergic receptor antagonist---phentolamine	13.336	1.16621	113	0.177109
A549---Electroneutral cation-Cl cotransporter (SLC12) inhibitor---bendroflumethiazide	15.5246	1.1516	114	0.166322
A549---DYRK inhibitor---TC-S 7004	-4.05793	1.14313	115	0.161646
A549---p38 MAPK inhibitor---SCIO 469 hydrochloride	5.27877	1.14209	116	0.164369
A549---Heat shock protein inhibitor---ganetespib	-4.20982	1.14029	117	0.166298
A549---PDGFR family inhibitor---tandutinib	-3.83643	1.13742	118	0.167121
A549---NA---Quinine dihydrochloride	-5.56015	1.13607	119	0.169431
A549---Telomerase inhibitor---BIBR 1532	-4.43679	1.13478	120	0.171781
A549---Microtubule inhibitor---Nocodazole	-5.48409	1.13348	121	0.17408
A549---Non-selective kinase inhibitor---Quercetin	4.34101	1.1278	122	0.171977
A549---NA---Calciferol	-25.7524	1.1276	123	0.175328
A549---Acetylcholinesterase inhibitor---rivastigmine	9.64162	1.1196	124	0.170842
A549---NA---Kainic acid	-15.3651	1.1193	125	0.174033
A549---Carbonic anhydrase inhibitor---acetazolamide	-19.2388	1.11429	126	0.17248
A549---HDAC inhibitor---Sodium 4-Phenylbutyrate	4.22445	1.10992	127	0.171544
A549---Non-selective kinase inhibitor---PKC 412	-5.37307	1.10445	128	0.169474
A549---FAAH inhibitor---URB 597	-2.60845	1.10164	129	0.170046
A549---NA---Cimifugin	13.8409	1.09778	130	0.169543
A549---Nrf2 activator---ML 334	-8.48315	1.09726	131	0.172348
A549---Polo-like kinase inhibitor---TAK 960 hydrochloride	-4.40771	1.09687	132	0.175264
A549---Respiratory chain inhibitor---3-Nitropropionic acid	6.87202	1.09594	133	0.177606
A549---Histamine receptor antagonist---diphenhydramine	3.28444	1.09353	134	0.17845
A549---Microtubule inhibitor---colchicine	4.16253	1.08652	135	0.174674
A549---VEGFR family inhibitor---(Z)-FeCP-oxindole	-8.3604	1.07792	136	0.169276
A549---NA---Thiocolchicoside	-3.42546	1.0774	137	0.171936
A549---Translation inhibitor---Cycloheximide	4.99951	1.07716	138	0.174858
A549---Checkpoint kinase inhibitor---NSC 109555 ditosylate	2.97299	1.07383	139	0.174667
A549---LRRK2 inhibitor---CZC 54252 hydrochloride	6.34051	1.07003	140	0.173974
A549---Cannabinoid receptor partial agonist---Bay 59-3074	-5.8878	1.06698	141	0.174014
A549---Checkpoint kinase inhibitor---PD 407824	3.24279	1.06629	142	0.176396
A549---NA---Asiaticoside	-8.57351	1.06055	143	0.1737
A549---Janus kinase family inhibitor---CP 690550 citrate	5.6928	1.06022	144	0.176397
A549---Phosphodiesterase inhibitor---MY-5445	-5.21021	1.05783	145	0.177018
A549---Calmodulin antagonist---Calmidazolium chloride	-5.30956	1.04798	146	0.170149
A549---Nucleoside analog|DNA synthesis inhibitor---clofarabine	-4.23195	1.0436	147	0.168734
A549---Cyclooxygenase inhibitor---nabumetone	8.0581	1.04238	148	0.170458
A549---Opioid receptor agonist---hydrocodone	5.65163	1.04004	149	0.171041
A549---Glycosylase inhibitor---N-Nonyldeoxynojirimycin	7.75842	1.03816	150	0.172066
A549---nAChR antagonist---Atracurium besilate	16.8162	1.03039	151	0.167182
A549---Aurora kinase inhibitor|FGFR family inhibitor|Polo-like kinase inhibitor---PHA-680632	3.44063	1.02898	152	0.168638
A549---HIF inhibitor---TC-S 7009	25.0561	1.02731	153	0.169815
A549---Serotonin receptor agonist---zolmitriptan	-6.5797	1.02538	154	0.170718
A549---Lysine methyltransferase inhibitor---EPZ 004777	8.79771	1.01529	155	0.163443
A549---HGF receptor family inhibitor---MK-8033	-4.02101	1.01148	156	0.162422
A549---NA---Abietic Acid	3.70281	0.998411	157	0.152129
A549---Androgen receptor agonist---stanozolol	-3.29795	0.997951	158	0.154426
A549---ATP-sensitive potassium channel blocker---glipizide	-6.74324	0.997378	159	0.156594
A549---Monoamine transporter (SLC6A2-4) inhibitor---dextroamphetamine	14.2869	0.992475	160	0.154413
A549---NA---Vinpocetine	-4.99359	0.989583	161	0.154227
A549---Angiotensin receptor antagonist---olmesartan-medoxomil	-4.30736	0.989047	162	0.156381
A549---Acetylcholinesterase inhibitor---donepezil	12.8292	0.979114	163	0.14912
A549---Voltage-gated sodium channel blocker---carbamazepine	15.5652	0.977455	164	0.150117
A549---Akt inhibitor|PKA inhibitor|PKC inhibitor|AMPK inhibitor---GSK 690693	4.0014	0.973373	165	0.148676
A549---Rho associated kinase inhibitor---RKI 1447 dihydrochloride	-6.31763	0.965958	166	0.143885
A549---NA---Yohimbine hydrochloride	3.19185	0.960952	167	0.141487
A549---Dopamine receptor antagonist|Serotonin receptor antagonist---chlorpromazine	-6.64632	0.947692	168	0.13082
A549---Glycogen synthase kinase 3 inhibitor---SB 216763	-5.97208	0.947328	169	0.133033
A549---mAChR antagonist---darifenacin	4.0102	0.942631	170	0.130899
A549---NA---Hesperidin	5.1122	0.939752	171	0.130566
A549---Nucleoside analog|DNA synthesis inhibitor---cladribine	6.1932	0.938802	172	0.132149
A549---TGF beta receptor inhibitor---SD 208	6.67659	0.932185	173	0.12805
A549---Brutons Tyrosine Kinase/Tec family inhibitor---LFM-A13	7.54404	0.929469	174	0.127837
A549---MEK inhibitor---PD 0325901	-10.6434	0.926353	175	0.12721
A549---Opioid receptor agonist---difenoxin	-6.06785	0.923465	176	0.126797
A549---Aurora kinase inhibitor---TC-A 2317 hydrochloride	-3.23817	0.918649	177	0.124441
A549---ATR inhibitor|mTOR inhibitor---AZ 20	3.40039	0.912757	178	0.120995
A549---Serotonin receptor agonist---naratriptan	4.13385	0.911057	179	0.121729
A549---NA---Chlorogenic acid	5.98406	0.910597	180	0.123688
A549---PKC activator---FR 236924	1.80373	0.904802	181	0.120299
A549---HMG-CoA reductase inhibitor---atorvastatin	10.4869	0.904445	182	0.122335
A549---Kinesin inhibitor---BRD 9876	5.24412	0.903309	183	0.123579
A549---Bromodomain inhibitor---CPI 203	4.33351	0.901114	184	0.123751
A549---Lysine methyltransferase inhibitor---UNC 0638	12.7032	0.895634	185	0.120624
A549---Translation inhibitor---Puromycin dihydrochloride	-3.29384	0.891599	186	0.11893
A549---MEK inhibitor---selumetinib	-23.5387	0.891259	187	0.12092
A549---PI3K inhibitor|mTOR inhibitor---PF 04691502	3.767	0.888644	188	0.12062
A549---Raf inhibitor|VEGFR family inhibitor---PLX-4720	10.5983	0.887977	189	0.122258
A549---Beta-adrenergic receptor antagonist|Alpha-adrenergic receptor antagonist---Carvedilol	-7.43958	0.882465	190	0.119037
A549---Progesterone receptor agonist---dydrogesterone	4.53565	0.871746	191	0.110598
A549---Janus kinase family inhibitor---NSC 33994	3.18016	0.87067	192	0.11179
A549---Rho associated kinase inhibitor---HA 1100 hydrochloride	-4.29353	0.857514	193	0.10089
A549---Aurora kinase inhibitor---MK-8745	3.75419	0.857152	194	0.102772
A549---HIV protease inhibitor---indinavir	4.52501	0.855296	195	0.103149
A549---DNA methyltransferase inhibitor---RG 108	10.5169	0.854798	196	0.104872
A549---nAChR antagonist---(+)-Tubocurarine chloride	-4.72242	0.852428	197	0.104712
A549---Heat shock protein inhibitor---NVP-AUY922	11.3738	0.840352	198	0.0948357
A549---Glucocorticoid receptor agonist---methylprednisolone	-3.36274	0.839246	199	0.0959175
A549---Monopolar spindle 1 kinase inhibitor---TC Mps1 12	3.03501	0.838647	200	0.0974955
A549---Hydrogen potassium ATPase inhibitor---omeprazole	4.63972	0.832012	201	0.0930269
A549---Nucleoside analog|RNA synthesis inhibitor---Cordycepin	3.30738	0.828784	202	0.0919534
A549---NA---Tetrandrine	-24.6323	0.826731	203	0.0920458
A549---NA---Lactobionic acid	4.5706	0.825324	204	0.0927728
A549---NA---Napelline	-10.9491	0.820802	205	0.0903741
A549---Phospholipase inhibitor---OBAA	-13.8232	0.81938	206	0.0910657
A549---NA---Colchicoside	-3.6081	0.818752	207	0.0925409
A549---NA---Eburnamonine (-)	4.57483	0.815409	208	0.0912903
A549---Phosphodiesterase inhibitor---apremilast	-2.48604	0.81375	209	0.0917149
A549---Voltage-gated potassium channel blocker---linopirdine	-3.15128	0.812807	210	0.0928448
A549---Calmodulin antagonist---CGS 9343B	3.12289	0.811293	211	0.0933937
A549---DYRK inhibitor---INDY	3.57771	0.809841	212	0.0939949
A549---Cyclooxygenase inhibitor---meloxicam	3.02674	0.806334	213	0.0925323
A549---Voltage-gated calcium channel blocker---verapamil	-4.99661	0.805843	214	0.094075
A549---NA---Eserine sulfate, physostigmine sulfate	-4.59304	0.801244	215	0.091501
A549---Lysine methyltransferase inhibitor---(R)-PFI 2 hydrochloride	-5.72555	0.799677	216	0.0919489
A549---Kinesin inhibitor---SB 743921 hydrochloride	-3.90586	0.79612	217	0.0903977
A549---Focal Adhesion Kinase inhibitor---Y 11	6.2964	0.795482	218	0.0917573
A549---Alpha-adrenergic receptor antagonist---silodosin	4.295	0.790995	219	0.0892572
A549---Polo-like kinase inhibitor---Cyclapolin 9	3.95221	0.790741	220	0.0909819
A549---Androgen receptor agonist---testosterone	-5.69417	0.783049	221	0.0852601
A549---Pim1/2 inhibitor---PIM-1 Inhibitor 2	3.47326	0.779692	222	0.0838638
A549---NA---Aminophylline	-7.04969	0.779449	223	0.0855725
A549---Poly(ADP-ribose) Polymerase inhibitor---EB 47	-5.0748	0.778759	224	0.086825
A549---Monoamine transporter (SLC6A2-4) inhibitor---citalopram	-2.67073	0.77745	225	0.0874513
A549---ABL1 inhibitor---PPY A	-4.86748	0.776842	226	0.0887693
A549---Glucocorticoid receptor agonist---fluocinolone acetonide	2.10539	0.772841	227	0.0866853
A549---MEK inhibitor---SL 327	-15.0307	0.770235	228	0.0859881
A549---Tankyrase inhibitor---TC-E 5001	2.61832	0.77017	229	0.087824
A549---Monoamine transporter (SLC6A2-4) inhibitor---sibutramine	5.18021	0.765523	230	0.0850696
A549---Monoamine transporter (SLC6A2-4) inhibitor---fluoxetine	2.47749	0.762552	231	0.0839829
A549---Bromodomain inhibitor---BAZ2-ICR	3.33768	0.759945	232	0.0832513
A549---DNA alkylating_agent---temozolomide	3.46024	0.755216	233	0.0803899
A549---NA---Convolamine hydrochloride	-3.55537	0.754916	234	0.0819507
A549---NA---Monocrotaline	2.9752	0.753108	235	0.0819944
A549---HGF receptor family inhibitor|Microtubule inhibitor---tivantinib	-8.48274	0.752284	236	0.0830147
A549---NA---Fluorocurarine chloride	-3.42445	0.747645	237	0.0802115
A549---Guanine nucleotide exchange factor inhibitor|ER-Golgi transport inhibitor---brefeldin-a	-3.67983	0.746349	238	0.0807448
A549---VEGFR family inhibitor|ABL1 inhibitor---Axitinib	5.25681	0.74376	239	0.0799764
A549---Bromodomain inhibitor---PFI 3	-2.41966	0.742902	240	0.0809312
A549---Carbonic anhydrase inhibitor---dorzolamide	6.20632	0.741357	241	0.081192
A549---Cyclooxygenase inhibitor|Leukotriene synthesis inhibitor|Peroxisome proliferator-activated receptor activator---olsalazine	-2.78929	0.741194	242	0.0828276
A549---mAChR antagonist_stabilizer---W-84 dibromide	-2.92744	0.739579	243	0.0830034
A549---Angiotensin converting enzyme inhibitor---enalapril	5.2263	0.738663	244	0.0838707
A549---Phosphodiesterase inhibitor---IBMX	-4.33706	0.734455	245	0.0814399
A549---Beta-adrenergic receptor agonist---isoetharine	4.23563	0.732082	246	0.0808359
A549---NA---Ajmalicine hydrochloride	4.28404	0.731835	247	0.0823508
A549---AMPK activator---PT 1	12.0556	0.728878	248	0.0811483
A549---NA---Heliotrine	2.4757	0.728132	249	0.0821495
A549---Opioid receptor agonist---loperamide	4.15675	0.728131	250	0.0838894
A549---PI3K inhibitor|DNA-PK inhibitor---wortmannin	2.8823	0.727005	251	0.0844968
A549---Dopamine receptor antagonist|Serotonin receptor antagonist---thioridazine	5.36875	0.723975	252	0.0831944
A549---Lysine methyltransferase inhibitor---A 366	-30.6671	0.719879	253	0.080818
A549---Glycosylase inhibitor---Castanospermine	12.0675	0.717449	254	0.0801009
A549---LIM kinase inhibitor---LIMKi 3	4.11739	0.717329	255	0.0816872
A549---CDK inhibitor---SU 9516	-5.79462	0.716973	256	0.0830314
A549---NA---(-)-Cinchonidine	2.1913	0.716785	257	0.0845367
A549---NFkB pathway inhibitor|IkB kinase inhibitor---ACHP	3.42422	0.716379	258	0.0858175
A549---Glucocorticoid receptor agonist---flurandrenolide	-2.75802	0.714114	259	0.0852325
A549---Translation inhibitor---emetine	-8.34159	0.714067	260	0.0868588
A549---NA---Epicatechin-(-)	6.26746	0.708055	261	0.0825144
A549---NA---Genistin	5.63293	0.705978	262	0.0820982
A549---Ionotropic GABA-A receptor positive_allosteric_modulator---desflurane	3.66482	0.70587	263	0.0836438
A549---NA---3-hydroxy-2-methyl-4-pyrone	1.92791	0.704798	264	0.0842203
A549---NA---Ursolic acid	-3.19679	0.703629	265	0.0846935
A549---NA---Boldine	11.7874	0.700577	266	0.0832774
A549---Ubiquitin E1 ligase inhibitor---PYZD 4409	10.656	0.700165	267	0.0844943
A549---Dopamine receptor antagonist|Serotonin receptor antagonist---iloperidone	4.09699	0.699856	268	0.0858089
A549---NA---10-Methoxy-o-demethyltsilanine	-3.14553	0.699632	269	0.0872026
A549---PDK1 inhibitor---OSU 03012	5.79207	0.687212	270	0.0763939
A549---Lysine methyltransferase inhibitor---UNC 0224	2.66072	0.686534	271	0.0773216
A549---NA---Atropine sulfate monohydrate	-7.82145	0.682613	272	0.0750006
A549---Pim1/2 inhibitor---TCS PIM-1 4a	-3.35769	0.681224	273	0.0752048
A549---Src family inhibitor---KB SRC 4	11.6756	0.679561	274	0.0751299
A549---NA---Hippeastrine hydrobromide	4.84315	0.678167	275	0.0753185
A549---NA---Glycyrrhizic acid	-2.13781	0.678118	276	0.0768456
A549---Microtubule inhibitor---Noscapine hydrochloride	2.52584	0.67715	277	0.0774484
A549---Poly(ADP-ribose) Polymerase inhibitor---BSI 201	-4.32452	0.676589	278	0.0784526
A549---NA---Veprisine	9.48388	0.676401	279	0.0798239
A549---NA---Parthenolide	-1.49856	0.671749	280	0.0767251
A549---Nrf2 activator---RA 839	-8.65992	0.669894	281	0.0764186
A549---Casein kinase 1 inhibitor|CDK inhibitor---(R)-DRF053 dihydrochloride	9.02021	0.669621	282	0.0776886
A549---p38 MAPK inhibitor---PH 797804	-4.52064	0.669525	283	0.0791295
A549---Acetylcholinesterase inhibitor---ambenonium	17.5819	0.667146	284	0.0782826
A549---Akt inhibitor---SC 66	-4.01239	0.666685	285	0.0793479
A549---Microtubule inhibitor---Indibulin	2.91174	0.66331	286	0.0774944
A549---Acetylcholinesterase inhibitor---edrophonium	-2.5339	0.663266	287	0.0789662
A549---Bromodomain inhibitor---apabetalone	7.04011	0.662594	288	0.0798046
A549---p38 MAPK inhibitor---VX 745	4.55837	0.659421	289	0.0781372
A549---Checkpoint kinase inhibitor---LY2603618	-13.79	0.657468	290	0.0776843
A549---NA---Menaquinone	-4.82209	0.652591	291	0.074302
A549---Alpha-adrenergic receptor antagonist---prazosin	2.14543	0.651884	292	0.0750851
A549---NA---Podocarpic acid	6.46914	0.650885	293	0.0755709
A549---ATP-sensitive potassium channel blocker---acetohexamide	2.72022	0.650753	294	0.0769185
A549---Electroneutral cation-Cl cotransporter (SLC12) inhibitor---indapamide	6.6116	0.649878	295	0.0775189
A549---DNA synthesis inhibitor---benznidazole	-6.71366	0.648442	296	0.0775523
A549---Monoamine oxidase inhibitor---selegiline	2.72849	0.646146	297	0.0767213
A549---HGF receptor family inhibitor---PF 04217903 mesylate	-10.5314	0.645798	298	0.0778322
A549---Lysine methyltransferase negative_control---(S)-PFI 2 hydrochloride	-2.99025	0.644487	299	0.0779769
A549---NFkB pathway inhibitor|IkB kinase inhibitor---ML 120B dihydrochloride	2.65824	0.642789	300	0.0777288
A549---NA---Veratrine	-19.1999	0.642403	301	0.0787874
A549---Glucocorticoid receptor agonist---difluprednate	-11.3531	0.641682	302	0.0795072
A549---Sphingosine kinase inhibitor---PF 543 hydrochloride	-3.17611	0.641005	303	0.0802662
A549---Cyclooxygenase inhibitor---aminosalicylate	2.71145	0.64092	304	0.0816122
A549---Lysine methyltransferase inhibitor---SGC 0946	3.34887	0.638587	305	0.0807052
A549---Phosphodiesterase inhibitor---Cilostamide	5.6903	0.636901	306	0.0804411
A549---FAAH inhibitor---TC-F 2	2.45779	0.636206	307	0.0811629
A549---ErbB family inhibitor---PD 153035 hydrochloride	1.8879	0.63512	308	0.0814887
A549---NA---Harpagoside	-3.60039	0.634659	309	0.0824357
A549---VEGFR family inhibitor---ZM 306416 hydrochloride	3.72047	0.634108	310	0.0832876
A549---Cyclooxygenase inhibitor|Leukotriene synthesis inhibitor|Cationic amino acid transporter/Glycoprotein-associated(SLC7A) inhibitor---Sulfasalazine	6.40507	0.634046	311	0.0846245
A549---Nrf2 activator---NK 252	8.12426	0.633775	312	0.085748
A549---Voltage-gated sodium channel blocker---mexiletine	2.7249	0.631679	313	0.0850415
A549---Peroxisome proliferator-activated receptor activator---ciprofibrate	3.10888	0.631297	314	0.0860446
A549---Alpha-adrenergic receptor agonist|Beta-adrenergic receptor agonist---norepinephrine	1.76525	0.629494	315	0.0856233
A549---Aurora kinase inhibitor---TC-S 7010	-5.07939	0.627702	316	0.0852071
A549---mAChR antagonist---dicycloverine	-2.00133	0.626239	317	0.0851168
A549---Beta-adrenergic receptor agonist---ritodrine	2.56956	0.625984	318	0.0862297
A549---HDAC inhibitor---SBHA	4.66083	0.625737	319	0.087346
A549---Angiotensin receptor antagonist---telmisartan	-2.28439	0.625695	320	0.0886631
A549---NFkB pathway inhibitor---Pyrrolidinedithiocarbamate ammonium	-3.95431	0.625197	321	0.0895202
A549---NA---Adenosine	4.00698	0.623399	322	0.0890733
A549---mAChR agonist---(+)-Muscarine iodide	2.34607	0.619105	323	0.086126
A549---Glycosylase inhibitor---Miglitol	-1.96214	0.611376	324	0.0797392
A549---NA---Leucomisine	3.99238	0.61013	325	0.079832
A549---NA---2-Hydroxy-[1,4]naphthoquinone	-2.50526	0.609912	326	0.0809477
A549---Electroneutral cation-Cl cotransporter (SLC12) inhibitor---trichlormethiazide	3.81028	0.609226	327	0.0815918
A549---Actin inhibitor---CK 869	2.54878	0.606546	328	0.0802385
A549---Ionotropic GABA-A receptor positive_allosteric_modulator---zolpidem	2.18498	0.606322	329	0.0813367
A549---FAAH inhibitor---SA 57	2.65836	0.606266	330	0.0825985
A549---Checkpoint kinase inhibitor---CCT 241533 dihydrochloride	-2.15759	0.604866	331	0.0825123
A549---NFkB pathway inhibitor---CID 2858522	3.01252	0.602522	332	0.0814787
A549---Trk receptor agonist---7,8-Dihydroxyflavone	-4.6748	0.601093	333	0.0813556
A549---TRPA1 channel blocker---HC-030031	3.61096	0.598685	334	0.0802494
A549---HIV protease inhibitor|Cytochrome P450 inhibitor---ritonavir	2.23315	0.598483	335	0.0813466
A549---NA---Vindolinine dichlorhydrate	-20.4582	0.596112	336	0.0802701
A549---Hydrogen potassium ATPase inhibitor---lansoprazole	-3.31313	0.594327	337	0.0797754
A549---Akt inhibitor---FPA 124	-5.81319	0.592644	338	0.0793788
A549---Electroneutral cation-Cl cotransporter (SLC12) inhibitor|Ionotropic glutamate receptor, AMPA modulator---cyclothiazide	11.5742	0.590245	339	0.0782633
A549---Inositol phosphatase inhibitor---L-690,330	-2.99281	0.588608	340	0.077905
A549---Androgen receptor agonist---oxandrolone	2.98317	0.586924	341	0.0774968
A549---NA---Geneserine	-3.84717	0.586555	342	0.0783994
A549---Phospholipase inhibitor---ML 298 hydrochloride	-4.12733	0.586377	343	0.0794897
A549---DNA alkylating_agent|DNA synthesis inhibitor---mitomycin	3.57693	0.582624	344	0.0770011
A549---RNA polymerase inhibitor|RNA synthesis inhibitor---Actinomycin D	-1.09611	0.58207	345	0.0777075
A549---Topoisomerase inhibitor|DNA intercalator---mitoxantrone	3.58132	0.582034	346	0.0789284
A549---TGF beta receptor inhibitor---R 268712	-2.8315	0.581686	347	0.0798335
A549---PDGFR family inhibitor|FGFR family inhibitor|VEGFR family inhibitor|Brutons Tyrosine Kinase/Tec family inhibitor|Src family inhibitor|Non-selective Tyrosine kinase inhibitor---pazopanib	12.119	0.579822	348	0.0792198
A549---Microtubule stabilizer---Docetaxel	5.32703	0.57851	349	0.079154
A549---Cyclooxygenase inhibitor---celecoxib	-5.86847	0.576999	350	0.0788852
A549---nAChR agonist---RJR 2429 dihydrochloride	2.39602	0.576664	351	0.0797893
A549---Glycogen synthase kinase 3 inhibitor---TCS 2002	-1.87719	0.576104	352	0.0804648
A549---Ionotropic glutamate receptor, NMDA antagonist---amantadine	5.19091	0.575941	353	0.0815344
A549---NA---Phloridzin	3.32228	0.575391	354	0.082213
A549---Sphingosine kinase inhibitor---N,N-Dimethylsphingosine	8.08943	0.574446	355	0.0824931
A549---Sir2-like deacetylase family inhibitor---AGK 2	3.24805	0.572835	356	0.0821037
A549---Estrogen receptor agonist---mestranol	1.74736	0.572454	357	0.0829408
A549---NA---Kinetin riboside	3.25094	0.572424	358	0.0841253
A549---p53 activator|MDM2 inhibitor|Ubiquitin E3 ligase inhibitor---NSC 66811	2.55194	0.569928	359	0.0828412
A549---NA---Quercetin 3-rutinoside	-16.3406	0.569018	360	0.083139
A549---Anti-fungal agent|Cytochrome P450 substrate---voriconazole	3.27022	0.56685	361	0.0821752
A549---ATP-sensitive potassium channel blocker---glyburide	-1.52167	0.566026	362	0.0825534
A549---ABL1 inhibitor|PDGFR family inhibitor---Imatinib mesylate	-4.20607	0.56529	363	0.0830152
A549---ErbB family inhibitor---erlotinib	2.62961	0.563589	364	0.0825088
A549---Trk receptor agonist---LM 22A4	-3.43024	0.563038	365	0.0831495
A549---Beta-adrenergic receptor agonist---bitolterol	38.3286	0.562775	366	0.0840742
A549---PI3K inhibitor---PI 828	2.61324	0.561857	367	0.0843417
A549---NA---(-)-Quinpirole hydrochloride	3.05078	0.560709	368	0.084375
A549---Estrogen receptor agonist---estradiol valerate	-3.60383	0.559897	369	0.0847413
A549---Tankyrase inhibitor---WIKI4	-5.23726	0.559011	370	0.0850308
A549---HDAC inhibitor---TCS HDAC6 20b	3.2057	0.558264	371	0.0854565
A549---Ionotropic GABA-A receptor positive_allosteric_modulator---propofol	1.77571	0.558012	372	0.0863738
A549---HDAC inhibitor---Tubacin	-3.5251	0.557083	373	0.0866101
A549---Microtubule stabilizer---paclitaxel	3.07791	0.556981	374	0.0876715
A549---Bromodomain inhibitor---I-BET 151 dihydrochloride	2.88967	0.55604	375	0.0878898
A549---Alpha-adrenergic receptor agonist|Beta-adrenergic receptor agonist---mephentermine	3.04304	0.55438	376	0.0873859
A549---NA---Artemisinin	4.05833	0.554336	377	0.0884957
A549---NA---Lobelanidine hydrochloride	2.89892	0.550894	378	0.0862042
A549---Kinesin inhibitor---Monastrol	3.20802	0.54956	379	0.0860175
A549---ALK/LTK family inhibitor|ROS RTK inhibitor|TNK2 inhibitor---ASP 3026	-5.57434	0.545709	380	0.0833107
A549---FAAH inhibitor---PF 750	-3.39376	0.54059	381	0.0793329
A549---NA---Evodiamine	-14.9058	0.54037	382	0.0802517
A549---Farnesyl pyrophosphate synthase inhibitor---risedronate	5.72972	0.540007	383	0.0810243
A549---Sphingosine kinase inhibitor---SKI II	1.61767	0.539211	384	0.0813604
A549---CDK inhibitor---Roscovitine	-2.89797	0.538755	385	0.0820339
A549---Retinoid X receptor antagonist---HX 531	2.76653	0.537234	386	0.0816401
A549---c-Jun kinase inhibitor---SU 3327	-4.27858	0.536799	387	0.0823284
A549---Beta-adrenergic receptor antagonist|Voltage-gated potassium channel blocker---sotalol	-3.50945	0.535047	388	0.0816969
A549---Ubiquitin E2 ligase inhibitor---NSC 697923	2.84	0.534445	389	0.0822129
A549---Lysine methyltransferase inhibitor|CDK inhibitor---Ryuvidine	-2.11182	0.532581	390	0.0814643
A549---HGF receptor family inhibitor|VEGFR family inhibitor---AMG458	5.23612	0.529419	391	0.0794142
A549---PKC inhibitor---Chelerythrine chloride	-3.64361	0.528094	392	0.0791989
A549---CDK inhibitor---NU 2058	1.59526	0.52774	393	0.0799508
A549---LXR agonist---GW 3965 hydrochloride	12.3518	0.52587	394	0.0791845
A549---Phosphodiesterase inhibitor---amrinone	-1.3776	0.521392	395	0.0758073
A549---Janus kinase family inhibitor---XL019	-18.4888	0.520971	396	0.0764841
A549---Microtubule inhibitor---MPC 6827 hydrochloride	3.15616	0.520304	397	0.0769128
A549---Mnk1/2 inhibitor---ETP 45835 dihydrochloride	-2.59268	0.520246	398	0.0779478
A549---PI3K inhibitor|mTOR inhibitor|DNA-PK inhibitor---PI 103 hydrochloride	-2.08563	0.519814	399	0.0786057
A549---PDGFR family inhibitor|Src family inhibitor|ABL1 inhibitor|Salt-inducible kinase family inhibitor|Ephrin receptor family inhibitor|Non-selective kinase inhibitor---dasatinib	3.19922	0.518657	400	0.0785356
A549---PPAR agonist---Clofibrate	-3.16119	0.517713	401	0.0786758
A549---NA---Corynanthine hydrochloride	-23.1311	0.517434	402	0.0794785
A549---NA---Delsoline	3.12964	0.514826	403	0.0779499
A549---PKD inhibitor---CID 755673	-2.99619	0.514627	404	0.078827
A549---Estrogen receptor agonist---dienestrol	1.92031	0.514283	405	0.0795564
A549---Histamine receptor antagonist---carbinoxamine	4.00313	0.514149	406	0.0804938
A549---Histamine receptor antagonist---acrivastine	15.3564	0.511724	407	0.0791372
A549---NA---Rauwolscine hydrochloride	-6.50482	0.511626	408	0.0801043
A549---HMG-CoA reductase inhibitor---pravastatin	4.22287	0.509993	409	0.0795346
A549---Voltage-gated sodium channel blocker---cinchocaine	11.5831	0.508629	410	0.0792308
A549---Rho associated kinase inhibitor---TC-S 7001	-3.44662	0.50735	411	0.0790098
A549---Raf inhibitor---AZ 628	1.90737	0.507257	412	0.0799722
A549---Lysine methyltransferase inhibitor---3-Deazaneplanocin A hydrochloride	4.16649	0.505357	413	0.0791256
A549---Voltage-gated sodium channel blocker---ethotoin	2.67863	0.504887	414	0.0797056
A549---NFkB pathway inhibitor---Andrographolide	2.68346	0.503813	415	0.0796797
A549---Angiotensin receptor antagonist---irbesartan	6.19602	0.502966	416	0.0798782
A549---Beta-adrenergic receptor agonist---formoterol	-3.66131	0.502872	417	0.0808263
A549---NA---Reserpinic acid hydrochloride	5.68521	0.502848	418	0.0818426
A549---Beta-adrenergic receptor agonist---Isoproterenol hydrochloride	3.01906	0.49711	419	0.0771422
A549---NA---Hydrocupreine	3.11375	0.49362	420	0.0746873
A549---nAChR antagonist---pancuronium	3.40934	0.492002	421	0.074103
A549---Mitochondrial phosphorylation inhibitor---Oligomycin A	3.14396	0.491894	422	0.0750246
A549---Gamma secretase inhibitor---LY411575	-6.68757	0.489579	423	0.0737375
A549---DNA alkylating_agent---carmustine	-6.67756	0.488798	424	0.073982
A549---PDK1 inhibitor---BX 795	-1.86637	0.488571	425	0.0747779
A549---PI3K inhibitor---LY 294002 hydrochloride	5.37889	0.486506	426	0.0737338
A549---Histamine receptor antagonist---epinastine	4.45931	0.484372	427	0.0726183
A549---Gamma secretase inhibitor---avagacestat	-10.6591	0.482775	428	0.0720376
A549---Rho associated kinase inhibitor|PKN2 inhibitor---Y-27632 dihydrochloride	5.01656	0.480378	429	0.0706538
A549---Monopolar spindle 1 kinase inhibitor---AZ 3146	2.85354	0.479598	430	0.0708846
A549---NA---Vochysine	7.91219	0.479039	431	0.071335
A549---LRRK2 inhibitor---LRRK2-IN-1	-1.9537	0.477968	432	0.0712701
A549---MBT domain inhibitor---UNC 926 hydrochloride	2.17783	0.477605	433	0.0719111
A549---CDK inhibitor|Glycogen synthase kinase 3 inhibitor---Kenpaullone	2.02508	0.477205	434	0.0725131
A549---Microtubule inhibitor---vinorelbine	4.1654	0.477126	435	0.0734333
A549---PI3K inhibitor|mTOR inhibitor|DNA-PK inhibitor|VEGFR family inhibitor|Src family inhibitor|ABL1 inhibitor|PDGFR family inhibitor|Non-selective Tyrosine kinase inhibitor---PP 121	-3.4501	0.475125	436	0.0724298
A549---Alpha-adrenergic receptor agonist---guanfacine	1.74206	0.475088	437	0.0733882
A549---VEGFR family inhibitor---lenvatinib	-2.15875	0.474364	438	0.073657
A549---Ionotropic GABA-A receptor positive_allosteric_modulator|Voltage-gated sodium channel blocker---primidone	-2.84613	0.47358	439	0.0738629
A549---Dopamine receptor antagonist---fluphenazine	-3.08052	0.470956	440	0.0722266
A549---Histamine receptor antagonist---antazoline	-3.70383	0.470915	441	0.0731719
A549---WDR5/MLL interaction inhibitor|Lysine methyltransferase inhibitor---MM 102	-5.40246	0.468569	442	0.0718099
A549---Actin inhibitor---CK 666	-8.5661	0.465122	443	0.0693437
A549---Monoamine oxidase inhibitor---pargyline	4.98675	0.462169	444	0.0673701
A549---Bromodomain inhibitor---I-CBP 112	2.31826	0.460794	445	0.0669724
A549---Alpha-adrenergic receptor antagonist---doxazosin	-77.0711	0.458504	446	0.065657
A549---Insulin receptor family inhibitor---linsitinib	-8.44349	0.457379	447	0.0655049
A549---mAChR antagonist---tropicamide	8.85766	0.45655	448	0.0656465
A549---WDR5/MLL interaction inhibitor|Lysine methyltransferase inhibitor---MI 2 dihydrochloride	3.13778	0.455204	449	0.0652689
A549---Casein kinase 1 inhibitor---PF 4800567 hydrochloride	-2.57551	0.452722	450	0.0637532
A549---Sarco/endoplasmic reticulum Ca2+ ATPase (SERCA) inhibitor---Thapsigargin	-3.05249	0.452294	451	0.0642892
A549---Peroxisome proliferator-activated receptor antagonist---GSK-0660	-10.2964	0.452044	452	0.0650007
A549---Retinoic acid receptor agonist---BMS 961	-2.93057	0.451942	453	0.0658591
A549---Phosphodiesterase inhibitor---(S)-(+)-Rolipram	3.64389	0.451296	454	0.0661699
A549---Carbonic anhydrase inhibitor---ethoxzolamide	4.11952	0.450254	455	0.0660837
A549---Poly(ADP-ribose) Polymerase inhibitor---DR 2313	1.1596	0.448861	456	0.0656444
A549---Farnesyl pyrophosphate synthase inhibitor---ibandronate	2.12509	0.448296	457	0.0660311
A549---HMG-CoA reductase inhibitor---Fluvastatin sodium	-1.41801	0.448047	458	0.0667305
A549---Focal Adhesion Kinase inhibitor---PF 573228	2.81535	0.447279	459	0.06691
A549---Histamine receptor antagonist---mepyramine	2.79359	0.445352	460	0.0659278
A549---Monoamine transporter (SLC6A2-4) inhibitor---duloxetine	2.78432	0.445027	461	0.0665464
A549---Acetylcholinesterase inhibitor---galantamine	2.78491	0.444914	462	0.0673744
A549---p38 MAPK inhibitor|c-Jun kinase inhibitor---BIRB 796	-12.0128	0.444793	463	0.0681922
A549---DNA methyltransferase inhibitor---Zebularine	-3.24361	0.441613	464	0.0659498
A549---HIF inhibitor---GN 44028	-3.43992	0.439805	465	0.0650764
A549---CDK inhibitor---BMS 265246	-1.83121	0.439499	466	0.0657033
A549---Alpha-adrenergic receptor agonist---guanabenz	2.42973	0.437541	467	0.0646766
A549---Monoamine transporter (SLC6A2-4) inhibitor|Serotonin receptor antagonist|Alpha-adrenergic receptor antagonist|Dopamine receptor antagonist|Histamine receptor antagonist---trimipramine	1.99767	0.434234	468	0.0622986
A549---Phosphodiesterase inhibitor---BC 11-38	-1.99089	0.433778	469	0.0627688
A549---Estrogen receptor agonist---diethylstilbestrol	4.0365	0.432416	470	0.0623327
A549---Glycosylase inhibitor---Kifunensine	2.49023	0.431593	471	0.0624328
A549---Poly(ADP-ribose) Polymerase inhibitor---Nicotinamide	-8.3426	0.431351	472	0.0631113
A549---NA---Gibberellic acid	-2.94541	0.428688	473	0.061368
A549---Catechol-O-methyltransferase inhibitor---tolcapone	-2.29834	0.428426	474	0.0620231
A549---Casein kinase 1 inhibitor---CKI 7 dihydrochloride	-4.68261	0.427238	475	0.0617498
A549---CDK inhibitor---CGP 74514 dihydrochloride	-1.76025	0.426327	476	0.0617523
A549---ATM inhibitor---KU 60019	3.1607	0.425568	477	0.0619044
A549---ATM inhibitor---Mirin	12.228	0.424322	478	0.0615683
A549---Cytochrome P450 inhibitor---ABT	-12.4468	0.423031	479	0.0611849
A549---Alpha-adrenergic receptor antagonist|Beta-adrenergic receptor antagonist---labetalol	3.24936	0.422376	480	0.061436
A549---Carbonic anhydrase inhibitor---methazolamide	5.07821	0.42177	481	0.0617338
A549---Glucocorticoid receptor agonist---hydrocortisone	-8.21866	0.4211	482	0.0619652
A549---Monoamine transporter (SLC6A2-4) inhibitor---escitalopram	3.39545	0.420426	483	0.0621911
A549---CDK inhibitor---AZD 5438	1.3543	0.420014	484	0.0626779
A549---Microtubule inhibitor---ABT 751	-5.80026	0.418377	485	0.0619372
A549---VEGFR family inhibitor---SU 4312	2.48128	0.418129	486	0.0625832
A549---Voltage-gated sodium channel blocker---flecainide	2.03177	0.418029	487	0.0633759
A549---NFkB pathway inhibitor|IkB kinase inhibitor---SC 514	-11.6091	0.416154	488	0.0623927
A549---Peroxisome proliferator-activated receptor activator---CP 775146	5.20695	0.415535	489	0.0626626
A549---mAChR antagonist---tridihexethyl	-2.46011	0.415088	490	0.0631027
A549---Akt inhibitor|PKA inhibitor|CDK inhibitor|Glycogen synthase kinase 3 inhibitor|ERK1/2 inhibitor---A-674563	-2.643	0.414945	491	0.0638445
A549---Beta-adrenergic receptor antagonist---levobunolol	-1.69471	0.414934	492	0.0647174
A549---p90 RSK inhibitor---BI-D1870	2.6845	0.414869	493	0.0655343
A549---Aurora kinase inhibitor---PF 03814735	2.76621	0.414401	494	0.0659461
A549---NA---beta- Belladonnine dichloroethylate	-2.84172	0.414014	495	0.0664377
A549---Bromodomain_inhibitor negative_control---ISOX INACT	1.57481	0.412651	496	0.0659507
A549---HDAC inhibitor---FK 228	-2.89184	0.412004	497	0.0661788
A549---Inositol phosphatase inhibitor---AS 1949490	2.69187	0.411703	498	0.0667508
A549---Non-selective kinase inhibitor---H-7 dihydrochloride	1.71855	0.41117	499	0.0670893
A549---Viral fusion inhibitor|Cytochrome P450 substrate---arbidol	-1.15034	0.411164	500	0.0679522
A549---Electroneutral cation-Cl cotransporter (SLC12) inhibitor---chlorothiazide	3.29697	0.411159	501	0.0688155
A549---Ask1/MEKK5 inhibitor---TC ASK 10	-6.40257	0.410129	502	0.0686513
A549---Ubiquitin E2 ligase inhibitor---CC 0651	-2.49572	0.409927	503	0.0693131
A549---CDK inhibitor---SNS 032	3.87797	0.409684	504	0.0699327
A549---NA---Cytidine	2.89759	0.408736	505	0.0698453
A549---Estrogen receptor agonist---estradiol	-2.09854	0.408115	506	0.070084
A549---PI3K inhibitor|mTOR inhibitor---PF 05212384	-5.93749	0.406577	507	0.0694034
A549---Farnesyl pyrophosphate synthase inhibitor---pamidronate	2.69289	0.4055	508	0.0691818
A549---DNA alkylating_agent---ifosfamide	9.77537	0.404947	509	0.0694835
A549---NA---Strychnospermine	1.34673	0.404623	510	0.0700112
A549---Monoamine oxidase inhibitor---phenelzine	6.47811	0.404408	511	0.070647
A549---Cytochrome P450 inhibitor---PF 4981517	2.5447	0.404376	512	0.0714645
A549---Cyclooxygenase inhibitor|Leukotriene synthesis inhibitor|Peroxisome proliferator-activated receptor activator---balsalazide	-7.21211	0.404013	513	0.0719488
A549---PKD inhibitor---CID 2011756	-2.39279	0.401526	514	0.0703078
A549---ALK/LTK family inhibitor|Insulin receptor family inhibitor---AZD3463	1.8839	0.40023	515	0.0698557
A549---Hepatitis C virus RNA synthesis inhibitor---nesbuvir	-2.6604	0.398334	516	0.0688018
A549---Serotonin receptor antagonist|Monoamine transporter (SLC6A2-4) inhibitor---nefazodone	-2.28587	0.398029	517	0.0693383
A549---Histamine receptor antagonist---astemizole	3.07448	0.397682	518	0.0698306
A549---Nrf2 activator---AI-3	3.83444	0.396801	519	0.069787
A549---Phosphodiesterase inhibitor---Cilostazol	-2.77242	0.396659	520	0.0704806
A549---Non-selective kinase inhibitor---K 252a	2.22252	0.394806	521	0.069462
A549---Polo-like kinase inhibitor---Centrinone	-2.00275	0.394238	522	0.0697273
A549---NA---Naringin hydrate	5.39714	0.393846	523	0.0701657
A549---Unknown target Unknown_MoA---CGK-733	1.60561	0.39341	524	0.0705593
A549---Estrogen receptor agonist---estrone	-3.13852	0.393254	525	0.0712316
A549---NA---L-menthol	-2.69179	0.392251	526	0.0710551
A549---DNA alkylating_agent---procarbazine	4.4944	0.391694	527	0.0713232
A549---Kinesin inhibitor---Dimethylenastron	-2.41828	0.389916	528	0.070368
A549---SCF complex inhibitor|Ubiquitin E3 ligase inhibitor---SZL P1-41	-4.63476	0.389467	529	0.0707409
A549---TGF beta receptor inhibitor---LY 364947	-2.09191	0.389112	530	0.0712066
A549---mAChR antagonist---trihexyphenidyl	2.11545	0.388552	531	0.0714646
A549---Electroneutral cation-Cl cotransporter (SLC12) inhibitor---metolazone	-1.59616	0.387884	532	0.0716141
A549---NA---Cantharidin	1.51455	0.387801	533	0.0723465
A549---Phospholipase inhibitor---PACOCF3	2.57651	0.387717	534	0.0730765
A549---Voltage-gated calcium channel blocker|Histamine receptor antagonist---cinnarazine	-3.92239	0.38749	535	0.0736622
A549---Cytochrome P450 inhibitor|Aromatase inhibitor---Letrozole	-2.29949	0.386867	536	0.0738506
A549---NA---Biotin	-1.5956	0.385573	537	0.0733652
A549---Insulin receptor family inhibitor---PQ 401	-3.12634	0.382839	538	0.0714398
A549---Tankyrase inhibitor---JW 55	7.64789	0.381584	539	0.0709909
A549---Histamine receptor antagonist---alimemazine	2.38879	0.379937	540	0.0701493
A549---Pregnane X receptor agonist---SR 12813	-4.74941	0.376352	541	0.0673678
A549---mTOR inhibitor---WYE-125132	-2.62095	0.374917	542	0.0667351
A549---PFKFB3 inhibitor---AZ PFKFB3 67	-2.392	0.373342	543	0.0659601
A549---NA---Protoveratrine A	2.49615	0.372626	544	0.0660434
A549---Glycosylase inhibitor---1-Deoxymannojirimycin hydrochloride	-4.88853	0.367807	545	0.0620222
A549---Farnesyl pyrophosphate synthase inhibitor---zoledronic-acid	-2.249	0.367179	546	0.0621898
A549---NA---Conessine	6.88932	0.367045	547	0.0628503
A549---Kinesin inhibitor---Ispinesib	9.15743	0.364765	548	0.0613639
A549---Heat shock protein inhibitor---pifithrin-mu	2.46495	0.361235	549	0.0586258
A549---Peroxisome proliferator-activated receptor activator---Fenofibrate	-2.23126	0.360709	550	0.0588905
A549---Alpha-adrenergic receptor agonist|Beta-adrenergic receptor agonist---dipivefrine	1.88985	0.360285	551	0.0592552
A549---Glycogen synthase kinase 3 inhibitor---SB 415286	-1.14659	0.357064	552	0.0568217
A549---Beta-adrenergic receptor antagonist---atenolol-()	1.94904	0.355432	553	0.0559751
A549---Src family inhibitor|Salt-inducible kinase family inhibitor---WH-4-023	1.22639	0.352739	554	0.0540671
A549---Src family inhibitor---KX2-391	-2.06258	0.352474	555	0.0545856
A549---Angiotensin receptor antagonist---losartan	-2.44861	0.349649	556	0.0525423
A549---Voltage-gated sodium channel blocker---phenazopyridine	-1.71946	0.347152	557	0.0508256
A549---DNA alkylating_agent---busulfan	-2.40512	0.346956	558	0.0514086
A549---Ionotropic GABA-A receptor positive_allosteric_modulator---diazepam	-1.29805	0.346335	559	0.051565
A549---Cyclooxygenase inhibitor---sulindac	-2.63884	0.345279	560	0.0512857
A549---NA---Quinidine hydrochloride monohydrate	5.23306	0.344103	561	0.0508843
A549---Cyclooxygenase inhibitor---suprofen	-10.8604	0.342356	562	0.0499103
A549---PKD inhibitor---CRT 0066101	2.15808	0.341859	563	0.0501861
A549---HDAC inhibitor---Pyroxamide	-2.04266	0.341733	564	0.0508305
A549---Voltage-gated sodium channel blocker|Voltage-gated calcium channel blocker|Voltage-gated potassium channel blocker|Hyperpolarization-activated cyclic nucleotide-gated channel blocker---dronedarone	3.36812	0.341617	565	0.0514834
A549---Microtubule inhibitor---vincristine	-3.73022	0.338264	566	0.0488988
A549---Glycosylase inhibitor---Miglustat hydrochloride	-1.42477	0.336949	567	0.04835
A549---Voltage-gated calcium channel blocker---diltiazem	-2.55853	0.334594	568	0.0467607
A549---Actin inhibitor---Wiskostatin	2.48914	0.333053	569	0.045984
A549---Progesterone receptor agonist---desogestrel	1.3493	0.330378	570	0.044071
A549---Retinoic acid receptor agonist---Ch 55	-2.52233	0.328383	571	0.0428371
A549---Histamine receptor antagonist---olopatadine	-1.95272	0.328223	572	0.0434373
A549---FAAH inhibitor---PF 3845	3.55773	0.326468	573	0.0424406
A549---Poly(ADP-ribose) Polymerase inhibitor---ME 0328	-2.33538	0.326205	574	0.0429357
A549---Nucleoside analog|DNA synthesis inhibitor---cytarabine	1.31275	0.325592	575	0.0430784
A549---LRRK2 inhibitor---GSK2578215A	2.14705	0.324458	576	0.0426984
A549---Retinoid X receptor antagonist---PA 452	-3.14517	0.321345	577	0.0403393
A549---NA---Seneciphylline	2.67818	0.321324	578	0.0410707
A549---Phospholipase inhibitor---FIPI	2.27043	0.319663	579	0.04016
A549---CDK inhibitor---PD 0332991 isethionate	2.14076	0.317569	580	0.0388152
A549---DNA-PK inhibitor---NU 7026	-2.72942	0.317277	581	0.039272
A549---HMG-CoA reductase inhibitor---Simvastatin	1.73486	0.316513	582	0.0392545
A549---FGFR family inhibitor|VEGFR family inhibitor---FIIN 1 hydrochloride	2.30582	0.316282	583	0.0397688
A549---Brutons Tyrosine Kinase/Tec family inhibitor---(-)-Terreic acid	6.68291	0.31612	584	0.0403512
A549---Cyclooxygenase inhibitor---meclofenamic-acid	-3.95976	0.315587	585	0.0405617
A549---Raf inhibitor---dabrafenib	2.17741	0.312252	586	0.037968
A549---Anti-microbial agent---Chloramphenicol	-1.64343	0.311625	587	0.0380813
A549---p38 MAPK inhibitor---losmapimod	1.90828	0.309526	588	0.0367216
A549---Alpha-adrenergic receptor agonist---brimonidine	-2.91841	0.308728	589	0.0366622
A549---Phosphodiesterase inhibitor---roflumilast	2.3093	0.308499	590	0.037169
A549---NA---Unsevine	1.86966	0.308061	591	0.037467
A549---Histamine receptor antagonist---ketotifen	-2.59622	0.307889	592	0.0380294
A549---NA---Amygdalin	-1.97879	0.307766	593	0.038639
A549---Alpha-adrenergic receptor agonist---tetrahydrozoline	-2.07187	0.305794	594	0.0373987
A549---NA---Variolaric acid	-1.73243	0.305192	595	0.0375271
A549---NA---Huperzine A	-1.63448	0.305111	596	0.0381753
A549---Opioid receptor agonist---meperidine	15.2309	0.304791	597	0.0385833
A549---Angiotensin converting enzyme inhibitor---enalaprilat	3.15949	0.303905	598	0.0384249
A549---Poly(ADP-ribose) Polymerase inhibitor---UPF 1069	1.6748	0.303647	599	0.0388926
A549---Monopolar spindle 1 kinase inhibitor---Mps1-IN-1 dihydrochloride	-5.7338	0.302858	600	0.0388277
A549---Ionotropic GABA-A receptor positive_allosteric_modulator---zaleplon	-3.29474	0.302327	601	0.0390204
A549---PI3K inhibitor---TGX 221	-2.42487	0.30226	602	0.0396749
A549---Ionotropic GABA-A receptor positive_allosteric_modulator---quazepam	1.48021	0.302077	603	0.0402125
A549---Retinoic acid receptor agonist---TTNPB	5.23446	0.302063	604	0.0409184
A549---Bromodomain inhibitor---PFI 4	-3.35901	0.301959	605	0.0415325
A549---Cytochrome P450 inhibitor|Aromatase inhibitor---Anastrozole	1.23938	0.301457	606	0.0417476
A549---Aurora kinase inhibitor---SNS 314 mesylate	1.96058	0.298684	607	0.0396909
A549---Glycosylase inhibitor---Precose	-1.16963	0.298018	608	0.0397397
A549---c-Jun kinase inhibitor---IQ 3	1.47385	0.296903	609	0.0393387
A549---NA---Brucine	2.40641	0.296512	610	0.0396599
A549---TRPV4 channel inhibitor---HC-067047	-1.48959	0.295286	611	0.039146
A549---NA---gossypol	1.17644	0.294049	612	0.0386187
A549---Beta-adrenergic receptor agonist---Dobutamine hydrochloride	-1.38802	0.293394	613	0.038673
A549---NA---Vitexin	-1.08097	0.293105	614	0.0390917
A549---Hyperpolarization-activated cyclic nucleotide-gated channel blocker---zatebradine	1.14711	0.291427	615	0.0381208
A549---HMG-CoA reductase inhibitor---Pitavastatin calcium	-1.88683	0.290804	616	0.038203
A549---NA---Yohimbinic acid monohydrate	-2.80463	0.290033	617	0.0381367
A549---BCL inhibitor---navitoclax	1.6325	0.289917	618	0.0387244
A549---Alpha-adrenergic receptor agonist|Serotonin receptor agonist---ergotamine	2.19883	0.289896	619	0.0394054
A549---Bromodomain inhibitor---BI 9564	1.96447	0.288409	620	0.0386194
A549---NA---Bakankosine	1.46131	0.287423	621	0.0383332
A549---HIF inhibitor---KC7F2	1.492	0.286085	622	0.0376939
A549---PKA activator---8-Bromo-cAMP, sodium salt	-1.77556	0.285479	623	0.037785
A549---Cyclooxygenase inhibitor---mefenamic-acid	2.37259	0.285096	624	0.0380991
A549---Alpha-adrenergic receptor agonist|Beta-adrenergic receptor agonist---oxymetazoline	5.25595	0.281738	625	0.0354359
A549---Androgen receptor agonist---oxymetholone	-1.28618	0.2815	626	0.0358923
A549---Akt inhibitor|Rho associated kinase inhibitor---AZD5363	5.48873	0.281306	627	0.0363924
A549---Cyclooxygenase inhibitor---indomethacin	-1.91845	0.278133	628	0.0339106
A549---ALK/LTK family inhibitor|HGF receptor family inhibitor---Crizotinib	2.2196	0.277675	629	0.0341438
A549---Peroxisome proliferator-activated receptor activator---WY 14643	-5.74289	0.277065	630	0.0342239
A549---Casein kinase 1 inhibitor---LH 846	1.20289	0.276298	631	0.0341455
A549---Ubiquitin E1 ligase inhibitor---PYR 41	1.29404	0.2749	632	0.0334351
A549---DNA polymerase inhibitor|DNA synthesis inhibitor---AM-TS23	-2.23535	0.271797	633	0.0310189
A549---Glycogen synthase kinase 3 inhibitor---A 1070722	-1.75568	0.271175	634	0.0310829
A549---NA---2-hydroxy-3-methoxy-naphtoquinone	-3.9826	0.270552	635	0.0311443
A549---PKC inhibitor---C-1	-2.52845	0.269223	636	0.0304987
A549---Histamine receptor antagonist---methantheline	2.48336	0.267971	637	0.029929
A549---NFkB pathway inhibitor---ML 130	-1.63675	0.267339	638	0.0299782
A549---NFkB pathway inhibitor---Honokiol	-1.30371	0.266677	639	0.0299963
A549---Angiotensin converting enzyme inhibitor---benazepril	-3.98328	0.266266	640	0.0302644
A549---Hydrogen potassium ATPase inhibitor---pantoprazole	2.1179	0.266044	641	0.0307209
A549---Ionotropic GABA-A receptor positive_allosteric_modulator---thiopental	-2.19144	0.264591	642	0.0299449
A549---NA---Imperialine	1.83569	0.262673	643	0.0287026
A549---mAChR agonist---Pilocarpine hydrochloride	-1.29921	0.262517	644	0.0292213
A549---AMPK activator---A 769662	0.836927	0.261581	645	0.0289588
A549---Voltage-gated sodium channel blocker---lidocaine	-2.29702	0.261483	646	0.029534
A549---DNA synthesis inhibitor|RNA synthesis inhibitor---capecitabine	2.14167	0.260634	647	0.0293562
A549---p53 activator|MDM2 inhibitor|Ubiquitin E3 ligase inhibitor---HLI 373	1.49176	0.25975	648	0.0291432
A549---Dopamine receptor antagonist|Serotonin receptor antagonist---blonanserin	-2.6125	0.259472	649	0.0295356
A549---NA---Betulin	-1.79105	0.25757	650	0.028302
A549---Peroxisome proliferator-activated receptor activator---Ciglitazone	1.8808	0.257418	651	0.0288179
A549---mAChR agonist---Carbamoylcholine chloride	1.95502	0.257029	652	0.0290954
A549---Histone demethylase inhibitor---GSK LSD 1 dihydrochloride	2.1917	0.257023	653	0.0297544
A549---CDK negative_control|Glycogen Synthase Kinase negative_control---MeBIO	4.13619	0.254703	654	0.0280988
A549---PDGFR family inhibitor---DMPQ dihydrochloride	-2.54828	0.25307	655	0.0271294
A549---NA---Carcinine	1.04367	0.252069	656	0.0267915
A549---Insulin receptor family inhibitor---AG-1024	3.57789	0.251455	657	0.0268384
A549---NA---Oxymatrine	-1.941	0.250725	658	0.0267692
A549---NA---Hydroquinine hydrobromide hydrate	1.71942	0.249882	659	0.0265857
A549---Histamine receptor antagonist---levocabastine	-1.90008	0.249616	660	0.0269782
A549---Tankyrase inhibitor---MN 64	2.48476	0.249418	661	0.0274375
A549---PDGFR family inhibitor---TCS 359	-1.2351	0.24892	662	0.0275959
A549---mAChR antagonist---profenamine	3.23041	0.248708	663	0.0280398
A549---mAChR antagonist---ipratropium	1.62944	0.247704	664	0.0276903
A549---HDAC inhibitor---PCI 34051	-3.16401	0.247127	665	0.0277666
A549---Cannabinoid receptor agonist---CB 13	-1.72962	0.246757	666	0.0280493
A549---Alpha-adrenergic receptor antagonist---phenoxybenzamine	1.12408	0.246397	667	0.0283417
A549---Progesterone receptor agonist---progesterone	-2.31436	0.246125	668	0.0287201
A549---PPAR agonist---Tesaglitazar	-2.32089	0.244436	669	0.0276805
A549---Cytochrome P450 inhibitor|Anti-fungal agent|Ca2+/Na+-activated potassium channel blocker---Clotrimazole	-1.57274	0.243496	670	0.0273893
A549---Anti-malarial agent---chloroquine	4.75443	0.241831	671	0.0263716
A549---NA---Digoxigenin	-4.05539	0.241799	672	0.026987
A549---NA---Ajmaline	-1.79431	0.241445	673	0.0272789
A549---ErbB family inhibitor|RET RTK inhibitor|VEGFR family inhibitor|Ephrin receptor family inhibitor|TIE family inhibitor|Src family inhibitor|Non-selective Tyrosine kinase inhibitor---vandetanib	-1.33457	0.241271	674	0.0277498
A549---Ubiquitin E1 ligase inhibitor---NSC 624206	-3.19251	0.241113	675	0.0282354
A549---Monoamine transporter (SLC6A2-4) inhibitor---maprotiline	-1.55371	0.240579	676	0.0283445
A549---NA---Securinine	1.05849	0.238585	677	0.0269926
A549---Actin inhibitor---Cytochalasin B	-1.74205	0.237614	678	0.0266616
A549---Proteasome inhibitor---AM 114	15.0886	0.237027	679	0.026715
A549---Histone demethylase inhibitor---PBIT	0.963939	0.236701	680	0.0270284
A549---Raf inhibitor---CEP-32496	-6.21561	0.236492	681	0.0274576
A549---Poly(ADP-ribose) Polymerase inhibitor---NU 1025	-1.71012	0.236091	682	0.027694
A549---Phosphodiesterase inhibitor---flavoxate	1.71466	0.235808	683	0.0280475
A549---Aurora kinase inhibitor|Janus kinase family inhibitor|p90 RSK inhibitor|ABL1 inhibitor|PDGFR family inhibitor|Non-selective kinase inhibitor---AT-9283	-1.91548	0.235195	684	0.0280691
A549---ALK/LTK family inhibitor|TNK2 inhibitor---KRCA 0008	1.69123	0.235168	685	0.0286773
A549---Peroxisome proliferator-activated receptor antagonist---SR 202	-1.72329	0.235165	686	0.0293077
A549---Checkpoint kinase inhibitor---SB 218078	-3.25974	0.235161	687	0.0299366
A549---Voltage-gated calcium channel blocker---paramethadione	-1.62629	0.233061	688	0.0284677
A549---Ask1/MEKK5 inhibitor---MSC 2032964A	2.18763	0.233009	689	0.0290462
A549---Focal Adhesion Kinase inhibitor---FAK Inhibitor 14	1.15337	0.232637	690	0.0293049
A549---CaM kinase inhibitor|Translation activator---A 484954	-0.948839	0.232628	691	0.0299246
A549---PI3K inhibitor---buparlisib	1.82627	0.231909	692	0.0298338
A549---NA---Austricine hydrate	-1.07512	0.231298	693	0.0298494
A549---Ubiquitin E2 ligase inhibitor---Bay 11-7821	-1.10039	0.231037	694	0.0302152
A549---Brutons Tyrosine Kinase/Tec family inhibitor---AVL-292	-2.22223	0.230234	695	0.0300371
A549---Ionotropic glutamate receptor, NMDA antagonist---acamprosate	2.99319	0.229255	696	0.0296824
A549---Proteasome inhibitor---PSI	1.40463	0.228774	697	0.0298253
A549---Bromodomain inhibitor---OF 1	2.4584	0.227634	698	0.0293077
A549---Opioid receptor agonist---remifentanil	-1.77863	0.22515	699	0.0274455
A549---Histamine receptor antagonist---emedastine	1.30588	0.224294	700	0.0272106
A549---Tankyrase inhibitor---G007-LK	-1.39466	0.224276	701	0.0278124
A549---Poly(ADP-ribose) Polymerase inhibitor---BYK 49187	-1.05972	0.223846	702	0.0280017
A549---ATP-sensitive potassium channel blocker---repaglinide	-4.06285	0.223495	703	0.0282687
A549---NA---4,2,4'-Tribenzyloxy-6'-hydroxychalcone	2.02079	0.222856	704	0.0282468
A549---NA---Arbutin	0.957603	0.222265	705	0.0282729
A549---VEGFR family inhibitor|PDGFR family inhibitor|HGF receptor family inhibitor|RET RTK inhibitor---XL 184	-1.19461	0.22098	706	0.0276033
A549---Voltage-gated sodium channel blocker---disopyramide	-1.27221	0.220396	707	0.0276335
A549---NA---Stevioside	0.971542	0.218694	708	0.0265456
A549---Sir2-like deacetylase family inhibitor---Salermide	-1.96519	0.21561	709	0.0240749
A549---Ionotropic GABA-A receptor positive_allosteric_modulator---methohexital	-2.5742	0.215601	710	0.0246775
A549---p38 MAPK inhibitor---VX 702	-4.88549	0.214461	711	0.024149
A549---Raf inhibitor|Non-selective kinase inhibitor---ML 786 dihydrochloride	2.3132	0.212892	712	0.0231904
A549---Phosphodiesterase inhibitor---Trequinsin hydrochloride	1.24199	0.212153	713	0.023061
A549---Brutons Tyrosine Kinase/Tec family inhibitor---PF 06465469	-2.88027	0.211669	714	0.023186
A549---NA---Verbenaline	1.20179	0.211455	715	0.0235794
A549---Serotonin receptor antagonist|Beta-adrenergic receptor antagonist---Alprenolol hydrochloride	-1.13797	0.209483	716	0.0222148
A549---Glycogen synthase kinase 3 inhibitor---AR-A 014418	-2.10213	0.209457	717	0.0227942
A549---NA---Hydroquinidine HCl	-1.74695	0.209226	718	0.0231684
A549---Voltage-gated calcium channel blocker---nicardipine	-9.26006	0.208534	719	0.0230809
A549---Pregnane X receptor agonist|Histamine receptor antagonist---Meclizine dihydrochloride	-1.32916	0.20837	720	0.0235209
A549---Histamine receptor antagonist---fexofenadine	1.4121	0.2068	721	0.0225539
A549---mAChR antagonist---Tiotropium bromide	1.1005	0.206732	722	0.0230874
A549---Retinoic acid receptor agonist---Adapalene	2.9878	0.206166	723	0.023123
A549---Monoamine transporter (SLC6A2-4) inhibitor|Dopamine receptor antagonist---amoxapine	0.986938	0.205221	724	0.0227779
A549---Ionotropic glutamate receptor, NMDA antagonist|Sigma receptor agonist---dextromethorphan	-1.34989	0.204474	725	0.0226308
A549---Voltage-gated sodium channel blocker---moracizine	0.795673	0.204373	726	0.0231278
A549---Glycosylase inhibitor---1-Deoxynojirimycin	1.24859	0.204273	727	0.0236254
A549---Monoamine oxidase inhibitor---isocarboxazid	-9.25161	0.20373	728	0.0236798
A549---Brutons Tyrosine Kinase/Tec family inhibitor---PCI 29732	7.20409	0.20363	729	0.0241757
A549---Heat shock protein inhibitor---CCT 018159	2.71458	0.202869	730	0.0240101
A549---DNA alkylating_agent---thiotepa	-3.30526	0.202302	731	0.0240373
A549---PI3K inhibitor---BGT226	1.51913	0.201765	732	0.0240943
A549---Voltage-gated sodium channel blocker---zonisamide	1.53246	0.201237	733	0.0241598
A549---NA---Homatropine HBr	-2.39005	0.201091	734	0.0246058
A549---Estrogen receptor agonist---estradiol cypionate	-1.79744	0.200644	735	0.0247502
A549---NA---(+/-)-2-cis-4-trans-Abscisic acid	-1.56155	0.200186	736	0.0248823
A549---Histamine receptor antagonist---terfenadine	-1.3417	0.199877	737	0.0251625
A549---Casein kinase 2 inhibitor---Ellagic acid	-1.27872	0.199494	738	0.0253691
A549---Cyclooxygenase inhibitor---oxyphenbutazone	-1.09836	0.199489	739	0.0259514
A549---Ionotropic GABA-A receptor antagonist---bicuculine	-1.60028	0.199091	740	0.0261415
A549---Ionotropic GABA-A receptor positive_allosteric_modulator---halazepam	-1.54967	0.198842	741	0.0264791
A549---Serotonin receptor antagonist---methysergide	-1.7291	0.19834	742	0.0265627
A549---Dopamine receptor antagonist|Serotonin receptor antagonist---pimozide	1.44197	0.198015	743	0.0268227
A549---Polo-like kinase inhibitor---SBE 13 hydrochloride	-2.15778	0.195875	744	0.0252665
A549---Nucleoside analog|DNA synthesis inhibitor|RNA synthesis inhibitor---5-Fluorouracil	-2.156	0.195344	745	0.0253186
A549---nAChR antagonist---Hexamethonium bromide	-2.89781	0.194886	746	0.0254433
A549---Androgen receptor antagonist---nilutamide	-1.82879	0.194663	747	0.0258019
A549---PDK1 inhibitor---GSK 2334470	-4.6436	0.194644	748	0.026364
A549---Angiotensin converting enzyme inhibitor---captopril	1.36195	0.192995	749	0.0252948
A549---p53 activator|MDM2 inhibitor|Ubiquitin E3 ligase inhibitor---Nutlin-3	-1.76318	0.190406	750	0.023286
A549---FAAH inhibitor---JNJ 1661010	1.88955	0.190368	751	0.0238264
A549---Anaphase-promoting complex inhibitor|Ubiquitin E3 ligase inhibitor---Apcin	-1.53735	0.190026	752	0.0240618
A549---Cyclooxygenase inhibitor---tolmetin	-0.908564	0.189729	753	0.0243424
A549---HDAC inhibitor---Scriptaid	5.52974	0.187882	754	0.0230719
A549---ATM inhibitor|DNA-PK inhibitor---KU 55933	-1.15516	0.187602	755	0.0233677
A549---ATP-sensitive potassium channel blocker---nateglinide	-1.62905	0.187513	756	0.0238534
A549---Histamine receptor antagonist---azelastine	1.18783	0.185878	757	0.0227922
A549---NA---Ethylvanilline	4.91885	0.185553	758	0.023041
A549---Translation inhibitor---4EGI-1	-1.39733	0.185141	759	0.0232011
A549---Ca2+/Na+-activated potassium channel blocker---senicapoc	2.13251	0.185065	760	0.023697
A549---HDAC inhibitor---M 344	-3.94853	0.184248	761	0.0234509
A549---DNA alkylating_agent---dacarbazine	1.87848	0.184163	762	0.0239364
A549---FAAH inhibitor---SA 47	1.23197	0.183251	763	0.0235941
A549---mTOR inhibitor---XL 388	1.90007	0.181344	764	0.0222557
A549---Monoamine oxidase inhibitor---tranylcypromine	1.60499	0.181028	765	0.0225074
A549---Kinesin inhibitor---K 858	-1.76783	0.179842	766	0.0218894
A549---Carbonic anhydrase inhibitor---diclofenamide	1.72166	0.179661	767	0.0222751
A549---NA---Chrysin	1.30558	0.178512	768	0.0216918
A549---HDAC inhibitor---TC-H 106	-1.34989	0.178283	769	0.0220274
A549---Opioid receptor agonist---fentanyl	-1.54994	0.178214	770	0.0225233
A549---Histone acetyltransferase inhibitor---C646	1.46969	0.177003	771	0.0218759
A549---Rho associated kinase inhibitor---fasudil	-6.17401	0.175658	772	0.0210935
A549---Polycomb repressive complex inhibitor|Ubiquitin E3 ligase inhibitor---PTC 209	0.82624	0.173985	773	0.0199833
A549---Histone demethylase inhibitor---NSC 636819	-5.52451	0.170823	774	0.0173826
A549---Carbonic anhydrase inhibitor---methocarbamol	1.24985	0.170204	775	0.0173244
A549---mTOR inhibitor|PI3K inhibitor|DNA-PK inhibitor|PKC inhibitor|RET RTK inhibitor|Janus kinase family inhibitor|Non-selective kinase inhibitor---PP 242	-0.659444	0.169588	776	0.0172684
A549---NA---alpha-Santonin	1.06407	0.169243	777	0.0174822
A549---DNA methyltransferase inhibitor|Nucleoside analog|DNA synthesis inhibitor|RNA synthesis inhibitor---5-Azacytidine	-0.840824	0.16856	778	0.0173584
A549---NA---Tropic acid	-1.62461	0.168298	779	0.0176535
A549---DYRK inhibitor---AZ 191	-1.60741	0.168213	780	0.0181264
A549---PI3K inhibitor---alpelisib	4.0089	0.166875	781	0.0173444
A549---c-Jun kinase inhibitor---TCS JNK 5a	-4.05226	0.165526	782	0.0165515
A549---Adenosine receptor antagonist|Phosphodiesterase inhibitor---theophylline	6.29286	0.165178	783	0.0167577
A549---Monoamine transporter (SLC6A2-4) inhibitor---amfepramone	0.867517	0.164406	784	0.0165407
A549---p53 activator|Sir2-like deacetylase family inhibitor---Tenovin-1	-1.64682	0.164355	785	0.0170428
A549---Nucleoside analog|DNA synthesis inhibitor---thioguanine	-0.788749	0.161321	786	0.0145615
A549---NA---Podophyllotoxin	0.913612	0.158848	787	0.0126414
A549---Mnk1/2 inhibitor---CGP 57380	-1.21868	0.156471	788	0.010816
A549---NA---Dihydroergocristine mesylate	0.678271	0.155668	789	0.0105639
A549---Raf inhibitor|PDGFR family inhibitor|RET RTK inhibitor|FGFR family inhibitor|VEGFR family inhibitor|CDK inhibitor|Non-selective kinase inhibitor|DDR(collagen receptor) family inhibitor---sorafenib	-2.1149	0.1555	790	0.0109455
A549---Non-selective kinase inhibitor---Apigenin	1.06328	0.155358	791	0.0113529
A549---Alpha-adrenergic receptor antagonist|Histamine receptor agonist---tolazoline	1.54837	0.155085	792	0.0116282
A549---Bromodomain inhibitor---NI 57	1.05684	0.154351	793	0.0114423
A549---Cyclooxygenase inhibitor---phenylbutazone	-1.54531	0.153836	794	0.0114745
A549---Androgen receptor agonist---nandrolone-decanoate	2.54973	0.15374	795	0.0119253
A549---Voltage-gated sodium channel blocker---ranolazine	-1.45043	0.15266	796	0.0113913
A549---Glucocorticoid receptor agonist---amcinonide	1.26388	0.152626	797	0.0119022
A549---Nucleoside analog|DNA synthesis inhibitor---Nelarabine	-5.0813	0.152217	798	0.0120381
A549---Cytochrome P450 inhibitor---metyrapone	11.2017	0.152119	799	0.0124842
A549---NFkB pathway inhibitor---Bay 11-7085	-1.70868	0.151869	800	0.0127773
A549---NA---Salsolinol hydrobromide	0.903764	0.150023	801	0.0114744
A549---NA---Matrine	-1.04609	0.14999	802	0.011983
A549---AMPK activator---ZLN 024 hydrochloride	0.90094	0.148997	803	0.0115313
A549---HECT family inhibitor|Ubiquitin E3 ligase inhibitor---Heclin	5.99352	0.148938	804	0.0120125
A549---Voltage-gated calcium channel blocker---methsuximide	-0.692354	0.148862	805	0.0124764
A549---Dopamine receptor agonist---ropinirole	-1.0075	0.148518	806	0.0126711
A549---LXR agonist|Estrogen receptor partial agonist---27-Hydroxycholesterol	0.755731	0.14765	807	0.0123418
A549---AMPK activator---AICAR	0.986129	0.147643	808	0.0128726
A549---mTOR inhibitor|PI3K inhibitor|Syk family inhibitor|Src family inhibitor---GDC-0980	-0.79901	0.147561	809	0.0133278
A549---NA---Diosmetin	-0.801062	0.147279	810	0.0135828
A549---Nucleoside analog|DNA synthesis inhibitor---azathioprine	-2.11649	0.145739	811	0.0125784
A549---MBT domain inhibitor---UNC 1215	-0.868844	0.145576	812	0.0129506
A549---HDAC inhibitor---UF 010	-0.912005	0.145471	813	0.0133804
A549---Histone demethylase inhibitor|Monoamine oxidase inhibitor---RN 1 dihydrochloride	-2.66042	0.145376	814	0.0138192
A549---SCF complex inhibitor|Ubiquitin E3 ligase inhibitor---GS 143	-1.44283	0.144491	815	0.0134672
A549---Aurora kinase inhibitor---barasertib-HQPA	-2.1044	0.144297	816	0.013806
A549---PI3K inhibitor---CZC 24832	-2.63053	0.144022	817	0.0140625
A549---NA---Retrorsine	1.22824	0.143805	818	0.0143766
A549---Glucocorticoid receptor agonist---flumethasone pivalate	1.13703	0.143673	819	0.0147757
A549---Angiotensin converting enzyme inhibitor---quinapril	-1.24252	0.142268	820	0.0139006
A549---Checkpoint kinase inhibitor---AZD 7762 hydrochloride	-1.46696	0.142153	821	0.0143148
A549---NA---Tropine	6.33924	0.141841	822	0.0145308
A549---Leukotriene synthesis inhibitor---zileuton	-1.22021	0.141811	823	0.0150289
A549---LIM kinase inhibitor---T 5601640	0.866739	0.141796	824	0.0155414
A549---Electroneutral cation-Cl cotransporter (SLC12) inhibitor---benzthiazide	0.641976	0.141109	825	0.0153813
A549---Retinoic acid receptor agonist---tretinoin	-0.791497	0.140983	826	0.0157816
A549---HDAC inhibitor---Sodium butyrate	-0.83394	0.140134	827	0.0154584
A549---Retinoic acid receptor agonist---isotretinoin	1.19271	0.140044	828	0.0158932
A549---HECT family inhibitor|Ubiquitin E3 ligase inhibitor---A01	0.863676	0.139394	829	0.015767
A549---Beta-adrenergic receptor agonist---albuterol	2.04437	0.139215	830	0.0161112
A549---WDR5/MLL interaction inhibitor|Lysine methyltransferase inhibitor---WDR5 0103	-0.804383	0.138068	831	0.0154873
A549---Bromodomain inhibitor---GSK 2801	0.670958	0.13746	832	0.0154014
A549---Monoamine transporter (SLC6A2-4) inhibitor---clomipramine	-1.52901	0.136806	833	0.0152692
A549---Serotonin receptor agonist---rizatriptan	0.758337	0.136743	834	0.015727
A549---mAChR antagonist---benztropine	0.877395	0.136297	835	0.0158019
A549---nAChR antagonist---gallamine-triethiodide	-1.03959	0.135526	836	0.015551
A549---Hydrogen potassium ATPase inhibitor---rabeprazole	1.64374	0.1352	837	0.0157443
A549---NA---Lobeline alpha (-) hydrochoride	1.09983	0.134568	838	0.0156302
A549---LRRK2 inhibitor---PF 06447475	-1.20791	0.133621	839	0.015201
A549---Kinesin inhibitor---S-Trityl-L-cysteine	0.842093	0.133611	840	0.0157091
A549---Src family inhibitor---A 419259 trihydrochloride	-1.07897	0.132843	841	0.0154572
A549---Polo-like kinase inhibitor---GSK461364	-1.05156	0.13144	842	0.014571
A549---Nucleoside analog|DNA synthesis inhibitor---valganciclovir	-0.695975	0.131121	843	0.0147674
A549---p38 MAPK inhibitor---TAK-715	-2.62963	0.131002	844	0.0151625
A549---ErbB family inhibitor|PDGFR family inhibitor---AG 18	1.72691	0.130935	845	0.0156097
A549---Cannabinoid receptor agonist---WIN 55,212-2 mesylate	0.895252	0.130159	846	0.0153481
A549---Rho associated kinase inhibitor|p90 RSK inhibitor---GSK 429286	-1.08231	0.130098	847	0.0158001
A549---Heat shock protein inhibitor---BIIB 021	-0.606614	0.129648	848	0.0158619
A549---Dopamine receptor antagonist|Serotonin receptor antagonist---sertindole	2.53906	0.129345	849	0.0160712
A549---Beta-adrenergic receptor agonist---levalbuterol	-1.4331	0.128966	850	0.0162037
A549---Heat shock protein inhibitor---17-DMAG hydrochloride	1.17363	0.128926	851	0.0166736
A549---Voltage-gated sodium channel blocker|Beta-adrenergic receptor antagonist---propafenone	-0.887756	0.128575	852	0.0168334
A549---NA---Angelicin	-1.13733	0.128476	853	0.0172439
A549---NA---6-Hydroxytropinone	0.944156	0.12758	854	0.0168567
A549---Aurora kinase inhibitor---MLN-8054	-0.680571	0.127194	855	0.0169789
A549---Phosphodiesterase inhibitor---Ibudilast	-0.986844	0.125462	856	0.0157538
A549---Serotonin receptor antagonist|Beta-adrenergic receptor antagonist---SDZ 21009	-2.07026	0.125441	857	0.0162399
A549---Histamine receptor antagonist---nizatidine	-1.10459	0.125256	858	0.0165619
A549---Estrogen receptor agonist---estrone sulfuric acid	-0.84981	0.125188	859	0.0169999
A549---Oxidative phosphorylation uncoupler---BAM 15	0.896536	0.124602	860	0.0169189
A549---Monoamine transporter (SLC6A2-4) inhibitor---paroxetine	0.866057	0.124513	861	0.0173344
A549---NA---Ergosterine	-1.06716	0.12406	862	0.0173858
A549---Retinoic acid receptor agonist---CD 1530	0.55964	0.123891	863	0.0177198
A549---Histone demethylase inhibitor---GSK J4	1.14041	0.122466	864	0.0167983
A549---NA---Tocopherol (R,S)	1.39377	0.122449	865	0.0172833
A549---Respiratory chain inhibitor---antimycin a	1.29399	0.122224	866	0.0175604
A549---Src family inhibitor|Brutons Tyrosine Kinase/Tec family inhibitor|Non-selective Tyrosine kinase inhibitor---LCB 03-0110 dihydrochloride	-0.763883	0.121944	867	0.0177814
A549---Dopamine receptor agonist---r(-)-apomorphine	1.02003	0.120233	868	0.0165708
A549---Estrogen receptor agonist---quinestrol	-5.40336	0.119817	869	0.016655
A549---Ionotropic glutamate receptor, NMDA antagonist---felbamate	-0.663451	0.119015	870	0.0163529
A549---NA---Kaempferol	1.88991	0.118513	871	0.0163491
A549---mTOR inhibitor|PI3K inhibitor---AZD 3147	-1.04828	0.117872	872	0.0162065
A549---NA---Atranorin	0.826026	0.117871	873	0.0167034
A549---Sir2-like deacetylase family inhibitor---SirReal 2	0.834101	0.117557	874	0.0168865
A549---Ask1/MEKK5 inhibitor---NQDI 1	-1.05403	0.115981	875	0.0158078
A549---Bromodomain inhibitor---Ischemin sodium salt	-0.831419	0.11555	876	0.0158728
A549---Phosphodiesterase inhibitor---Milrinone	-1.12619	0.114387	877	0.0152053
A549---Tankyrase inhibitor|Poly(ADP-ribose) Polymerase inhibitor---NVP-TNKS656	0.669216	0.113684	878	0.0149971
A549---Voltage-gated sodium channel blocker---indecainide	0.771279	0.112914	879	0.0147208
A549---Ca2+/Na+-activated potassium channel blocker---paxilline	1.4512	0.112581	880	0.0148819
A549---Calmodulin antagonist---W-13 hydrochloride	-1.74407	0.112305	881	0.0150997
A549---NA---Isocorydine (+)	0.517647	0.109393	882	0.0126796
A549---Phosphodiesterase inhibitor---Pentoxifylline	-0.989042	0.109181	883	0.0129598
A549---Glycosylase inhibitor---Voglibose	0.885627	0.108991	884	0.0132612
A549---Anti-microbial agent---pentamidine	0.527265	0.108057	885	0.012819
A549---c-Jun kinase inhibitor---TCS JNK 6o	0.973077	0.108018	886	0.0132698
A549---Serotonin receptor agonist---dihydroergotamine	0.678228	0.107793	887	0.0135349
A549---Bromodomain_inhibitor negative_control---(-)-JQ1	1.14403	0.107588	888	0.0138198
A549---Peroxisome proliferator-activated receptor activator---Pioglitazone hydrochloride	0.623428	0.106322	889	0.0130418
A549---Peroxisome proliferator-activated receptor activator---nTZDpa	0.748305	0.1062	890	0.0134088
A549---NA---Naringenine	-0.637486	0.105638	891	0.0133346
A549---NA---Lysergol	-1.09686	0.105473	892	0.013656
A549---DNA methyltransferase inhibitor---SGI 1027	0.843721	0.10547	893	0.0141402
A549---NA---Ginkgolide A	-1.71576	0.105366	894	0.0145215
A549---NA---Erythromycin	-4.16363	0.103994	895	0.0136351
A549---NA---Kokusaginine	-0.851186	0.103887	896	0.0140138
A549---Topoisomerase inhibitor---teniposide	1.21711	0.102858	897	0.0134692
A549---Anti-malarial agent|Toll-like receptor antagonist---hydroxychloroquine	-0.930497	0.102692	898	0.0137869
A549---Beta-adrenergic receptor antagonist---metoprolol	-0.916354	0.102399	899	0.0139771
A549---LXR agonist|Constitutive androstane receptor inverse agonist---T 0901317	-0.791712	0.10095	900	0.0130105
A549---mAChR antagonist---isopropamide-iodide	-0.847309	0.100687	901	0.0132304
A549---Bromodomain inhibitor---PF CBP1	-1.10546	0.100328	902	0.0133532
A549---Glucocorticoid receptor agonist---beclomethasone-dipropionate	0.984929	0.100087	903	0.0135929
A549---p38 MAPK inhibitor---SB 202190	0.795202	0.0991699	904	0.0131568
A549---Polo-like kinase inhibitor---BI-2536	1.11687	0.0976844	905	0.0121513
A549---Estrogen receptor antagonist|Estrogen receptor agonist---tamoxifen	-0.847105	0.0972548	906	0.0122014
A549---Progesterone receptor agonist---norgestimate	-0.643177	0.0970627	907	0.0124884
A549---NFkB pathway inhibitor|Src family inhibitor|Syk family inhibitor---Piceatannol	-0.547235	0.0955537	908	0.0114579
A549---NA---Isoconessimine	2.61753	0.0949405	909	0.0113228
A549---mAChR antagonist---diphemanil	0.675668	0.0946132	910	0.011473
A549---Bile acid receptor agonist---betulinic-acid	0.506037	0.0941485	911	0.0114852
A549---Beta-adrenergic receptor antagonist---timolol	0.620719	0.0940952	912	0.0119084
A549---nAChR antagonist---TMPH hydrochloride	0.648617	0.0940076	913	0.0122968
A549---nAChR antagonist---vecuronium	-1.02917	0.0934624	914	0.012227
A549---Brutons Tyrosine Kinase/Tec family inhibitor---acalabrutinib	0.986579	0.0928834	915	0.0121229
A549---Voltage-gated potassium channel blocker---dalfampridine	1.41523	0.0927823	916	0.0124962
A549---NA---Dihydroergotoxine mesylate	-0.444466	0.0918386	917	0.0120264
A549---Retinoid X receptor agonist---SR 11237	0.670207	0.0912348	918	0.0118959
A549---NA---Quinic acid	0.807744	0.091034	919	0.0121679
A549---Nucleoside analog|DNA synthesis inhibitor---gemcitabine	-0.595381	0.0908866	920	0.0124928
A549---Alpha-adrenergic receptor agonist---midodrine	-2.97536	0.089908	921	0.011986
A549---Telomerase inhibitor---Costunolide	0.901421	0.0894437	922	0.011993
A549---nAChR agonist---1-Acetyl-4-methylpiperazine hydrochloride	-0.830953	0.0887957	923	0.0118158
A549---Anaphase-promoting complex inhibitor|Ubiquitin E3 ligase inhibitor---TAME hydrochloride	1.0815	0.088307	924	0.0117974
A549---mAChR agonist---methacholine	-0.716645	0.087512	925	0.0114721
A549---Dopamine receptor agonist---levodopa	-1.10764	0.0874045	926	0.0118339
A549---NA---Hydrastine	0.856782	0.0870614	927	0.0119595
A549---p70 S6K inhibitor---PF 4708671	-1.13942	0.086763	928	0.0121294
A549---Kinesin inhibitor---ARRY 520 trifluoroacetate	-2.08544	0.0867275	929	0.0125617
A549---Cyclooxygenase inhibitor---ibuprofen	-0.571288	0.0862808	930	0.0125821
A549---DNA synthesis inhibitor---cyclophosphamide	0.414845	0.0860746	931	0.0128427
A549---Janus kinase family inhibitor---ZM 39923 hydrochloride	-0.467524	0.0854959	932	0.0127302
A549---Alpha-adrenergic receptor agonist|Monoamine transporter (SLC6A2-4) inhibitor---phenylpropanolamine	0.708481	0.0851808	933	0.0128808
A549---NA---Astilbin	0.380265	0.0843704	934	0.0125356
A549---FAAH inhibitor---TAK 21d	-0.875739	0.0838366	935	0.0124666
A549---mTOR inhibitor---Torin 1	-0.553061	0.0836693	936	0.0127636
A549---nAChR agonist|mAChR agonist---acetylcholine	0.487896	0.0835402	937	0.0130981
A549---HMG-CoA reductase inhibitor---fluvastatin	-0.575782	0.0833177	938	0.013339
A549---Microtubule inhibitor---Vinblastine sulfate	-0.817999	0.0831574	939	0.0136414
A549---Beta-adrenergic receptor antagonist---nebivolol	-1.29123	0.0831324	940	0.0140786
A549---Hyperpolarization-activated cyclic nucleotide-gated channel blocker---ivabridine	-0.447017	0.0830829	941	0.0144909
A549---Anti-microbial agent---Amikacin hydrate	0.575138	0.0830273	942	0.0148966
A549---Peroxisome proliferator-activated receptor activator---S26948	0.613249	0.0830113	943	0.0153414
A549---Heat shock protein inhibitor---PU H71	0.495186	0.0822235	944	0.0150139
A549---CaM kinase inhibitor---KN 93	1.66527	0.081584	945	0.0148342
A549---HDAC inhibitor---Trichostatin A	0.585439	0.0815409	946	0.0152504
A549---mAChR antagonist---Scopolamine hydrobromide	-0.624196	0.0809976	947	0.015166
A549---ErbB family inhibitor---PKI 166 hydrochloride	-1.58236	0.0806264	948	0.0152531
A549---PI3K inhibitor---A66	-1.25277	0.0803909	949	0.0154756
A549---VEGFR family inhibitor---ZM 323881 hydrochloride	0.696592	0.0797077	950	0.0152497
A549---ATP-sensitive potassium channel activator---diazoxide	1.7389	0.0791328	951	0.0151318
A549---Reverse transcriptase inhibitor---Didanosine	-0.560648	0.0787736	952	0.015229
A549---NA---2,6-Pyridinedicarboxylic Acid	-1.11787	0.0781458	953	0.0150571
A549---Histone demethylase inhibitor---TC-E 5002	-0.539653	0.0764038	954	0.0137706
A549---Phosphodiesterase inhibitor---MMPX	0.642974	0.0762548	955	0.0140766
A549---Voltage-gated sodium channel blocker---Mephenytoin	1.06053	0.0762198	956	0.0144961
A549---Angiotensin converting enzyme inhibitor---lisinopril	0.786685	0.0759866	957	0.014717
A549---DNA synthesis inhibitor---altretamine	-0.789819	0.0751933	958	0.0143772
A549---Bromodomain inhibitor---NI 42	0.984247	0.0748955	959	0.0145325
A549---NA---Genoscopolamine HBr	1.07793	0.073777	960	0.0138666
A549---PDGFR family inhibitor|Brutons Tyrosine Kinase/Tec family inhibitor---CHMFL-FLT3-122	0.789292	0.0731341	961	0.0136759
A549---Dopamine receptor antagonist|Serotonin receptor antagonist---clozapine	0.716934	0.0726736	962	0.013667
A549---HGF receptor family inhibitor---SGX 523	0.626769	0.0725959	963	0.0140406
A549---NA---Gelsemine	-0.836409	0.0724477	964	0.0143432
A549---Dopamine receptor partial_agonist|Serotonin receptor agonist|Serotonin receptor antagonist---aripiprazole	0.440047	0.0719658	965	0.0143115
A549---NA---Glycyrrhetinic Acid	1.64037	0.0715567	966	0.0143522
A549---Dopamine receptor antagonist|Serotonin receptor antagonist---molindone	0.589502	0.071515	967	0.0147599
A549---nAChR antagonist---Cisatracurium besylate	0.581583	0.0709479	968	0.0146416
A549---NA---Sparteine (-)	0.629879	0.070539	969	0.0146812
A549---CaM kinase inhibitor|Translation activator---NH 125	-0.548563	0.0688894	970	0.0134796
A549---DNA polymerase inhibitor|DNA synthesis inhibitor---Aphidicolin	0.413969	0.0685947	971	0.0136323
A549---Beta-adrenergic receptor agonist---Cimaterol	0.595519	0.0683185	972	0.0138032
A549---Pregnane X receptor agonist|Anti-microbial agent---Rifaximin	0.342175	0.0681155	973	0.0140467
A549---Glycogen synthase kinase 3 inhibitor---TC-G 24	1.49577	0.0671603	974	0.0135377
A549---NA---Trichodesmine	0.417561	0.066773	975	0.013596
A549---ErbB family inhibitor---BMS 599626 dihydrochloride	0.416863	0.0657105	976	0.0129787
A549---NFkB pathway inhibitor---Cardamonin	0.416547	0.0638907	977	0.0116037
A549---Androgen receptor agonist|Progesterone receptor agonist---danazol	-0.767314	0.0636677	978	0.011825
A549---HDAC inhibitor---MI 192	1.37951	0.062722	979	0.0113231
A549---mAChR antagonist---cyclopentolate	-0.639385	0.0621244	980	0.0111689
A549---HDAC inhibitor---CI 994	-1.62687	0.0611793	981	0.0106667
A549---ErbB family inhibitor|Janus kinase family inhibitor|Non-selective kinase inhibitor---WHI-P 154	0.433178	0.0609991	982	0.0109289
A549---NA---Trimethylcolchicinic acid	-0.271733	0.0605235	983	0.0108954
A549---NA---Cynarin	-0.427977	0.0603045	984	0.011118
A549---Mineralocorticoid receptor antagonist---spironolactone	-2.60092	0.0601386	985	0.0113932
A549---NA---Condelphine	-0.709482	0.0598869	986	0.0115822
A549---FGFR family inhibitor|VEGFR family inhibitor---brivanib	-0.42985	0.0588697	987	0.0110053
A549---Voltage-gated potassium channel blocker---E-4031	0.540133	0.0572745	988	0.00984985
A549---Glucocorticoid receptor agonist---mometasone furoate	0.446434	0.0567439	989	0.00975857
A549---NA---Vincamine	-0.342518	0.0532161	990	0.00666966
A549---mAChR agonist---Oxotremorine sesquifumarate	-0.235899	0.0527937	991	0.00668578
A549---Serotonin receptor antagonist|Dopamine receptor antagonist---Quetiapine hemifumarate	0.440451	0.052422	992	0.00675205
A549---ErbB family inhibitor---JNJ 28871063 hydrochloride	0.322241	0.0519958	993	0.00676342
A549---Trk receptor agonist---HIOC	-2.08875	0.0491184	994	0.00432316
A549---Histone demethylase inhibitor|Monoamine oxidase inhibitor---Tranylcypromine hydrochloride	-0.582271	0.0490209	995	0.00466235
A549---NA---Desoxypeganine Hydrochloride	0.345065	0.0488699	996	0.00494761
A549---Opioid receptor agonist|Opioid receptor antagonist---nalbuphine	0.575544	0.0483425	997	0.00485602
A549---Akt inhibitor---API-2	-1.06783	0.0465886	998	0.00353757
A549---Angiotensin converting enzyme inhibitor---ramipril	0.534677	0.0462151	999	0.00359896
A549---NA---Baicalin	0.497971	0.0460968	1000	0.00391525
A549---Phosphodiesterase inhibitor---Enoximone	0.3891	0.0460307	1001	0.00428322
A549---NA---Hydrocinnamic acid	0.287947	0.0448407	1002	0.00352685
A549---Alpha-adrenergic receptor agonist---methyldopa	-0.466198	0.0447161	1003	0.00383547
A549---Voltage-gated potassium channel blocker---amiodarone	0.435148	0.0446915	1004	0.00424359
A549---Ionotropic GABA-A receptor positive_allosteric_modulator---estazolam	0.507996	0.0437874	1005	0.00377189
A549---NA---Calycanthine	0.291075	0.0437335	1006	0.00414991
A549---NA---Muramic acid, N-acetyl	0.576557	0.0433937	1007	0.00424159
A549---Monoamine transporter (SLC6A2-4) inhibitor---sertraline	1.72625	0.0433248	1008	0.00460373
A549---NA---Salicin	-0.618219	0.0429916	1009	0.00470119
A549---CDK inhibitor---Olomoucine	0.352141	0.0429241	1010	0.0050639
A549---ERK1/2 inhibitor---Pluripotin	-0.464911	0.0427462	1011	0.00531579
A549---Poly(ADP-ribose) Polymerase inhibitor---PJ 34 hydrochloride	0.931557	0.0424739	1012	0.00547279
A549---NA---Pinocembrine	1.41906	0.0418423	1013	0.00527018
A549---Serotonin receptor antagonist|Alpha-adrenergic receptor antagonist---Mirtazapine	-0.51888	0.041187	1014	0.00504336
A549---Androgen receptor antagonist---flutamide	1.24132	0.0404715	1015	0.00475595
A549---DNA-PK inhibitor---DMNB	-0.249845	0.0402024	1016	0.0049145
A549---NA---Kawain	-0.293959	0.0397075	1017	0.00484686
A549---NFkB pathway inhibitor---SP 100030	0.371957	0.0395993	1018	0.00516546
A549---Histamine receptor antagonist---famotidine	0.309827	0.0384928	1019	0.0044854
A549---NA---Tubocurarine chloride pentahydrate (+)	-0.40266	0.0368195	1020	0.00323812
A549---NFkB pathway inhibitor|IkB kinase inhibitor---TPCA-1	-0.223445	0.0366546	1021	0.00349875
A549---Voltage-gated sodium channel blocker---riluzole	-0.441818	0.0362359	1022	0.00350516
A549---PDGFR family inhibitor---5'-Fluoroindirubinoxime	-0.35708	0.0360959	1023	0.00378996
A549---Electroneutral cation-Cl cotransporter (SLC12) inhibitor---polythiazide	-0.279309	0.0359519	1024	0.00407023
A549---Peroxisome proliferator-activated receptor activator---GW 7647	-0.363226	0.0357879	1025	0.00433016
A549---Intracellular Calcium activator---Ionomycin free acid	0.210155	0.0352569	1026	0.00422263
A549---Alpha-adrenergic receptor antagonist---tamsulosin	-0.259224	0.0348457	1027	0.00423458
A549---Voltage-gated calcium channel blocker---gabapentin	0.215604	0.0347859	1028	0.00459738
A549---SCF complex inhibitor|Ubiquitin E3 ligase inhibitor---SKPin C1	-0.473542	0.0345295	1029	0.00476329
A549---NA---Meconic acid	-0.366634	0.0345219	1030	0.00517751
A549---HIV protease inhibitor---lopinavir	-1.14567	0.0340949	1031	0.00517199
A549---Voltage-gated potassium channel blocker---HMR-1556	-0.226294	0.0334896	1032	0.00498772
A549---Voltage-gated sodium channel blocker---rufinamide	-0.372116	0.0332911	1033	0.00520986
A549---Phosphodiesterase inhibitor---Sildenafil citrate	0.429047	0.0332619	1034	0.00560084
A549---NA---Hesperetin	0.233911	0.0330002	1035	0.00575899
A549---Beta-adrenergic receptor antagonist---ICI 89406	0.354404	0.0325563	1036	0.00573446
A549---Serotonin receptor antagonist---Ritanserin	-0.363072	0.0313177	1037	0.00491484
A549---HDAC inhibitor---Valproic acid, sodium salt	-0.327458	0.0312741	1038	0.0052899
A549---Casein kinase 2 inhibitor---TTP 22	0.192169	0.0299107	1039	0.00434469
A549---Voltage-gated sodium channel blocker---articaine	0.447139	0.0282513	1040	0.00310306
A549---Voltage-gated potassium channel blocker---dofetilide	0.143773	0.0282311	1041	0.00350028
A549---Angiotensin receptor antagonist---valsartan	-0.226759	0.0277159	1042	0.00340199
A549---Ionotropic GABA-A receptor positive_allosteric_modulator---flurazepam	0.185655	0.0274218	1043	0.00352449
A549---Actin inhibitor---Cytochalasin D	0.176646	0.0272939	1044	0.00381279
A549---Histone demethylase inhibitor---IOX 1	0.247168	0.0269895	1045	0.00392416
A549---Glycogen synthase kinase 3 inhibitor---TWS 119	-0.197587	0.0261032	1046	0.00345333
A549---DNA-PK inhibitor---NU 7441	-0.161662	0.0241505	1047	0.00191558
A549---NA---2'-Hydroxy-4'-Methoxyacetophenone	0.137471	0.0234202	1048	0.00159989
A549---Phosphodiesterase inhibitor---BRL 50481	-0.207868	0.0234045	1049	0.00199836
A549---Akt inhibitor|PDK1 inhibitor---PHT 427	0.690327	0.0231768	1050	0.00218448
A549---ERK5 inhibitor|Polo-like kinase inhibitor|TNK1 inhibitor---XMD 8-92	-0.144089	0.0228811	1051	0.00230225
A549---Histone demethylase inhibitor---JIB 04	-0.165	0.0224994	1052	0.00233356
A549---Voltage-gated sodium channel blocker---quinidine	0.227344	0.0224583	1053	0.00270512
A549---Phosphodiesterase inhibitor---T 0156 hydrochloride	-0.0976633	0.0224048	1054	0.00306377
A549---nAChR agonist---(-)-Cotinine	-0.117394	0.0223622	1055	0.00343302
A549---NA---Delcorine	-0.127589	0.0219698	1056	0.00345215
A549---Microtubule inhibitor---UA 62784	0.242775	0.0218567	1057	0.00375005
A549---HECT family activator|Ubiquitin E3 ligase activator---NAB 2	0.237021	0.0216424	1058	0.00394642
A549---PI3K inhibitor|DNA-PK inhibitor---PIK-75	-0.2015	0.0213124	1059	0.00402675
A549---Monoamine transporter (SLC6A2-4) inhibitor---desipramine	-0.118313	0.020447	1060	0.00357129
A549---Voltage-gated potassium channel blocker---ibutilide	0.144671	0.020225	1061	0.0037588
A549---Respiratory chain inhibitor|AMPK activator---phenformin	0.228976	0.0201747	1062	0.00411761
A549---Nucleoside analog|RNA synthesis inhibitor---8-Chloroadenosine	0.289787	0.0198147	1063	0.00416642
A549---HDAC inhibitor---BRD 4354	0.164395	0.0198076	1064	0.00456766
A549---Acetylcholinesterase inhibitor---tacrine	-0.170924	0.0194132	1065	0.00458119
A549---Heat shock protein inhibitor---NVP-HSP990	0.178059	0.0191191	1066	0.0046947
A549---Voltage-gated calcium channel blocker---nimodipine	0.163911	0.0187184	1067	0.00470123
A549---Cytochrome P450 inhibitor---TMS	0.165685	0.0187063	1068	0.00509596
A549---Bromodomain inhibitor---Bromosporine	0.855895	0.0183213	1069	0.00511746
A549---Voltage-gated calcium channel blocker---mibefradil	-0.148287	0.0169225	1070	0.00412473
A549---Xanthine oxidase inhibitor---Allopurinol	0.118884	0.0164188	1071	0.00402672
A549---Cyclooxygenase inhibitor---ketoprofen	0.096615	0.0152687	1072	0.00328192
A549---Lysine methyltransferase inhibitor---LLY 507	0.24344	0.015123	1073	0.00354108
A549---Histamine receptor antagonist---loratadine	-0.164019	0.0146344	1074	0.00345708
A549---Voltage-gated sodium channel blocker---phenytoin	-0.133216	0.0144797	1075	0.00370655
A549---Bromodomain inhibitor---SGC-CBP30	0.102351	0.0142089	1076	0.00383957
A549---mAChR agonist---bethanechol	-0.0644243	0.013769	1077	0.00380311
A549---Cyclooxygenase inhibitor---aspirin	0.266877	0.0131822	1078	0.00361939
A549---Actin inhibitor---SMIFH2	0.0691187	0.0128491	1079	0.00368894
A549---PI3K inhibitor---3-Methyladenine	0.0884924	0.0118678	1080	0.00311
A549---Voltage-gated potassium channel blocker---XE-991	0.135818	0.0108922	1081	0.00253628
A549---FGFR family inhibitor|VEGFR family inhibitor---brivanib-alaninate	0.391558	0.00984309	1082	0.00188876
A549---Monoamine transporter (SLC6A2-4) inhibitor|Histamine receptor antagonist|Voltage-gated sodium channel blocker|Ionotropic glutamate receptor, NMDA antagonist---orphenadrine	-0.0664996	0.0096073	1083	0.00205417
A549---ErbB family inhibitor---TAK 165	-0.0915311	0.00927331	1084	0.00212099
A549---Topoisomerase inhibitor---etoposide	-0.0490609	0.00922109	1085	0.00246924
A549---AMPK activator---RSVA 405	-0.0577526	0.00914268	1086	0.00279091
A549---mTOR inhibitor|PI3K inhibitor---Torin 2	0.067866	0.00816048	1087	0.00220843
A549---Histamine receptor antagonist---cimetidine	-0.0563647	0.00740421	1088	0.00185151
A549---Kinesin inhibitor---BTB1	-0.0347556	0.00669597	1089	0.00154225
A549---Dopamine receptor agonist|Serotonin receptor agonist---pergolide	-0.0624935	0.00644476	1090	0.00168967
A549---Heat shock protein inhibitor---gedunin	0.0383685	0.00602994	1091	0.0016731
A549---Janus kinase family inhibitor---Atiprimod dihydrochloride	-0.433306	0.00589295	1092	0.00193399
A549---Ionotropic GABA-A receptor positive_allosteric_modulator---metharbital	-0.0381154	0.00579478	1093	0.00223335
A549---Casein kinase 2 inhibitor---TBB	-0.167882	0.00482443	1094	0.00166016
A549---Nrf2 activator---Oltipraz	-0.103724	0.00467047	1095	0.001903
A549---Vacuolar ATPase inhibitor---Bafilomycin A1	-0.0425467	0.00458067	1096	0.00220963
A549---AMPK activator---Metformin hydrochloride	0.0356929	0.0038782	1097	0.00190323
A549---Histone acetyltransferase inhibitor---L002	0.0876637	0.00317105	1098	0.0015918
A549---CDK inhibitor---BS 181 dihydrochloride	-0.0106315	0.00154035	1099	0.000356447
A549---Heat shock protein inhibitor---AEG 3482	-0.0252107	0.00152055	1100	0.000731639
A549---Phosphodiesterase inhibitor---Anagrelide hydrochloride	0.0159671	0.00109527	1101	0.000700998
A549---Cyclooxygenase inhibitor---ketorolac	-0.0103223	0.000762521	1102	0.000762521
A549---mAChR agonist---Milameline hydrochloride	3.71136	NA
A549---Farnesyl pyrophosphate synthase inhibitor---alendronate	-3.25883	NA
A549---Cyclooxygenase inhibitor|Leukotriene synthesis inhibitor|Peroxisome proliferator-activated receptor activator---mesalazine	-7.11952	NA
A549---Monoamine oxidase inhibitor---rasagiline	-30.0588	NA
A549---Janus kinase family inhibitor---AZD 1480	NA	NA
A549---Lysine methyltransferase inhibitor---BIX 01294	NA	NA
A549---NA---Digitoxigenin	NA	NA
A549---CDK inhibitor---Flavopiridol hydrochloride	NA	NA
A549---Cytochrome P450 inhibitor|Anti-fungal agent|Voltage-gated potassium channel blocker---Ketoconazole	NA	NA
A549---Aurora kinase inhibitor---MK-5108	NA	NA
A549---Voltage-gated calcium channel blocker---nifedipine	NA	NA
A549---Bromodomain inhibitor---OXF BD 02	NA	NA
A549---Janus kinase family inhibitor---ruxolitinib-(S)	NA	NA
A549---Beta-adrenergic receptor agonist---salmeterol	NA	NA
A549---NA---Strophantine octahydrate	NA	NA
A549---Dopamine receptor antagonist---triflupromazine	NA	NA
